# Supplementary material for: The Epigenome of Evolving Drosophila Neo-Sex Chromosomes: Dosage Compensation and Heterochromatin Formation
Source: PLoS Biol. 2013 Nov 12;11(11):e1001711. doi: 10.1371/journal.pbio.1001711 (PMC3825665; doi:10.1371/journal.pbio.1001711)
Supplement: Dataset S1 — Expression values (FPKM) for genes on element C in D. miranda and D. pseudoobscura male and female larvae, and enrichment levels (log2[ChIP-seq/input control]) for MSL3, H4K16ac, and H3K36me3 on the neo-X and H3K9me2 on the neo-Y of D. miranda males. (XLS) [file pbio.1001711.s001.xls]

## Sheet: Data S1.txt
Gene ID	D. miranda female larvae neo-X expression level	D. miranda male larvae neo-X expression level	D. miranda male larvae neo-Y expression level	D. pseudoobscura male larvae chr3 gene expression level	D. pseudoobscura female larvae chr3 gene expression level	neoX MSL3 enrichement level	neoX H4K16ac enrichment level	neoX H3K36me3 enichment level	neoY H3K9me2 enrichment level	neoY ORF annotation
FBpp0307340	NA	NA	0.261924	NA	NA	NA	NA	NA	NA	intact ORF
FBpp0276531	NA	NA	NA	0.835842	0.303176	NA	NA	NA	1.2588	intact ORF
FBpp0277864	20.194	34.6438	9.23056	0	0	1	NA	1	0.84561	intact ORF
FBpp0277823	1.87832	3.38063	NA	3.46834	10.0718	NA	NA	NA	2.69289	intact ORF
FBpp0276692	14.5538	11.5233	3.36178	9.16895	13.311	NA	0.968729	0.90238	1.5335	intact ORF
FBpp0275717	0	0.556176	NA	0	0.748329	NA	NA	NA	NA	NA
FBpp0277467	NA	NA	0.366488	NA	NA	NA	NA	NA	2.51541	intact ORF
FBpp0277160	18.9837	9.07767	1.30676	16.2867	24.1761	NA	0.940375	0.818853	1.18941	disrupted ORF
FBpp0277128	0.632204	0.686425	NA	0.425383	1.05156	NA	1	NA	1.97158	intact ORF
FBpp0276473	25.8479	23.4414	0.74409	23.3404	16.5486	NA	0.842062	0.912726	1.20544	intact ORF
FBpp0276083	NA	NA	28.045	55.7065	82.0571	NA	NA	NA	NA	NA
FBpp0277963	0.444544	0.358022	0	0.88451	0.498545	NA	NA	NA	1.86222	intact ORF
FBpp0277077	28.6636	16.8466	0.60313	19.4821	8.59015	NA	0.975096	0.975096	1e-07	intact ORF
FBpp0276771	21.0991	10.6004	5.31205	18.7617	15.3774	NA	NA	NA	1.29096	intact ORF
FBpp0278097	NA	NA	7.3219	0.252426	0.980296	NA	1	1	1.2298	intact ORF
FBpp0276080	NA	NA	0	NA	NA	NA	NA	NA	1.53531	disrupted ORF
FBpp0276741	NA	NA	NA	0	0	NA	NA	NA	2.23339	disrupted ORF
FBpp0276291	13.0731	21.9358	2.61162	14.1955	23.8125	1	0.91874	NA	1.51129	disrupted ORF
FBpp0276861	14.8065	17.9278	3.17124	20.1822	20.1356	1	0.930535	0.981893	1.41162	intact ORF
FBpp0276257	26.368	19.8878	3.03657	19.6409	22.8251	1	1	1	1.05999	intact ORF
FBpp0278475	18.4178	11.198	1.94613	10.0322	6.18938	NA	1	1	1.35128	intact ORF
FBpp0277130	8.68328	7.31974	1.54863	4.2735	7.65355	NA	1	0.860011	2.96566	intact ORF
FBpp0275762	NA	NA	1.21929	NA	NA	NA	NA	NA	1.64636	disrupted ORF
FBpp0278541	14.2484	18.1104	1.6797	18.1302	19.453	NA	NA	NA	NA	NA
FBpp0278080	NA	NA	NA	0	0	NA	NA	NA	2.39098	intact ORF
FBpp0278227	18.2335	36.5862	NA	1.73691	15.6806	NA	NA	NA	NA	intact ORF
FBpp0276839	NA	NA	0.422934	NA	NA	NA	NA	NA	2.1214	disrupted ORF
FBpp0277852	0.857514	1.20894	NA	1.029	1.23665	NA	NA	NA	1.59244	disrupted ORF
FBpp0278779	NA	NA	0.356786	NA	NA	NA	NA	NA	1.84516	intact ORF
FBpp0276856	73.3209	2.41183	5.68359	14.6515	10.7188	NA	NA	NA	1.29561	intact ORF
FBpp0278207	8.31844	9.47082	0.984814	6.65601	9.22672	0.888393	1	0.802827	1.47251	disrupted ORF
FBpp0278342	51.4354	44.4389	3.56406	33.2579	31.0078	1	1	NA	1.4059	intact ORF
FBpp0278249	10.2464	16.618	0.599422	17.178	27.203	NA	1	0.853659	1.22202	disrupted ORF
FBpp0276748	9.47615	14.8942	2.64886	8.27777	11.3011	NA	NA	0.947193	2.34156	disrupted ORF
FBpp0277149	NA	NA	23.994	72.6606	70.7972	NA	NA	NA	2.18696	intact ORF
FBpp0277559	0	0	NA	0	0	NA	NA	NA	2.64913	intact ORF
FBpp0276538	50.1279	50.2976	8.65235	45.2991	25.4944	1	1	0.961444	1.16699	disrupted ORF
FBpp0275944	NA	NA	709.518	216.371	0.189082	NA	NA	NA	3.09461	intact ORF
FBpp0277025	0.504753	0.53697	NA	6.0133	14.3046	NA	NA	NA	NA	NA
FBpp0278226	8.62518	20.736	1.74494	7.0174	14.8798	0.871595	1	1	1.69654	NA
FBpp0278361	7.40658	8.16243	0	21.5054	15.4055	NA	NA	NA	NA	NA
FBpp0275769	2.85239	14.9321	0.987865	5.29021	5.34733	NA	NA	NA	1.50132	intact ORF
FBpp0276190	NA	NA	NA	19.0789	0.568592	NA	NA	NA	2.25093	disrupted ORF
FBpp0275750	NA	NA	3.11199	23.3639	12.661	1	1	1	1.17979	intact ORF
FBpp0276170	38.6039	28.9586	3.61143	48.1201	40.3508	1	1	1	0.814393	disrupted ORF
FBpp0278569	12.4717	13.1529	0.663523	24.174	17.8268	NA	0.934278	0.992034	1.42684	disrupted ORF
FBpp0276662	44.8229	40.2714	NA	38.5136	49.3202	NA	1	NA	1.606	intact ORF
FBpp0275784	5.89132	6.57603	4.2313	4.01546	4.92734	NA	NA	0.978742	1.23793	intact ORF
FBpp0276549	3.12606	3.01671	1.35917	4.32242	3.66504	NA	NA	NA	1.54927	disrupted ORF
FBpp0277213	NA	NA	NA	0	0	NA	NA	NA	NA	NA
FBpp0276404	NA	NA	NA	0.208252	0.813831	NA	NA	NA	1.33025	intact ORF
FBpp0275979	18.5668	10.6136	7.63797	43.8572	45.0172	NA	NA	NA	NA	NA
FBpp0276821	5.189	7.79976	1.03877	8.58392	11.5355	NA	NA	0.965629	1.66868	disrupted ORF
FBpp0276936	1.19977	0.3329	0.124038	1.30237	0.947895	NA	NA	NA	2.74982	disrupted ORF
FBpp0278381	809.391	1350.28	2.68635	41.9317	344.362	NA	1	NA	1.66877	intact ORF
FBpp0275970	16.2146	50.5689	2.99211	27.1046	35.435	NA	1	NA	1.64023	disrupted ORF
FBpp0278283	12.9988	15.078	0.757506	5.3211	8.98639	NA	NA	1	1.17452	disrupted ORF
FBpp0276399	NA	NA	0	NA	NA	NA	NA	NA	1.60529	intact ORF
FBpp0276369	22.9712	33.1184	14.2043	38.0772	38.961	NA	1	0.925471	1.20418	intact ORF
FBpp0275917	7.94933	12.662	2.25922	9.74035	19.7668	NA	NA	NA	NA	NA
FBpp0278113	172.343	95.7339	NA	14.4255	9.73422	NA	NA	NA	1.84737	intact ORF
FBpp0278081	0	0.505795	0	0	0	NA	NA	NA	2.51988	disrupted ORF
FBpp0278045	1.34758	3.26844	0.954034	3.30534	2.42713	1	1	1	1.33166	disrupted ORF
FBpp0277291	175.95	169.671	42.661	147.359	149.368	1	1	1	1.74765	NA
FBpp0276984	858.925	539.783	129.983	937.761	916.093	NA	NA	NA	NA	NA
FBpp0278388	NA	NA	6.84685	0	2.8e-05	0.969183	1	1	1.27816	disrupted ORF
FBpp0275736	2.85117	3.87844	0.88246	1.89234	1.56286	NA	0.959538	NA	1.03781	intact ORF
FBpp0278307	2.49914	6.46024	3.04759	17.9344	4.81134	NA	NA	NA	NA	NA
FBpp0277158	NA	NA	NA	39.0688	22.0831	1	0.91439	0.91439	1.87409	intact ORF
FBpp0277175	NA	NA	NA	4.60889	11.1383	NA	NA	NA	1.74721	intact ORF
FBpp0277780	21.1744	20.3913	NA	20.5655	25.4749	NA	NA	NA	NA	intact ORF
FBpp0278723	2.83508	3.34558	5.68179	4.34907	7.49873	NA	NA	NA	NA	NA
FBpp0276524	5.82245	5.94681	NA	4.83751	5.78133	NA	0.868653	1	1.99788	intact ORF
FBpp0275734	8.34711	7.34096	0	17.5097	28.68	NA	NA	0.841831	2.02996	disrupted ORF
FBpp0276454	9.81694	15.128	7.87429	20.4629	14.5542	NA	0.99173	NA	1.2622	intact ORF
FBpp0278465	26.6372	50.6581	NA	0	0	1	0.887455	0.980159	1.36878	disrupted ORF
FBpp0275845	7.82267	15.159	15.3854	15.8823	9.91902	NA	NA	NA	NA	NA
FBpp0278244	NA	NA	NA	0	4.3781	NA	NA	NA	NA	NA
FBpp0276019	NA	NA	NA	1.54689	8.9454	NA	NA	NA	NA	NA
FBpp0277226	36.2662	25.5214	8.00832	0	0	NA	NA	NA	NA	NA
FBpp0277785	51.3919	44.7964	14.9754	70.8705	90.8846	0.835086	1	0.810229	1.09543	disrupted ORF
FBpp0276212	NA	NA	0.332801	NA	NA	NA	NA	NA	1.82788	intact ORF
FBpp0278809	8.893	9.24733	NA	0	0	NA	NA	0.92927	1.46772	intact ORF
FBpp0276270	NA	NA	NA	0.080598	0.053814	NA	NA	NA	1e-07	intact ORF
FBpp0277574	NA	NA	NA	0.051489	0.05922	NA	NA	NA	2.48689	disrupted ORF
FBpp0277315	516.097	362.624	12.3493	0	0	1	1	1	1.88724	NA
FBpp0278323	21.7305	21.6167	0.399231	4.93576	11.238	NA	NA	NA	2.43011	disrupted ORF
FBpp0276626	1949.34	1370.1	315.964	1288.61	2935.52	NA	1	NA	1.29603	intact ORF
FBpp0277533	NA	NA	4.37703	0	0	NA	NA	NA	NA	intact ORF
FBpp0278502	5.39411	1.99842	1.27648	2.87337	4.82876	1	1	1	1.28549	NA
FBpp0278299	NA	NA	0.332609	2.73015	0.484877	NA	NA	NA	2.46638	intact ORF
FBpp0276770	66.9162	52.4425	6.25805	20.1075	24.8359	NA	1	NA	0.956224	intact ORF
FBpp0276968	NA	NA	NA	36.4489	25.1838	1	0.955766	0.955766	1.05034	intact ORF
FBpp0276574	NA	NA	9.40181	0	0	1	1	0.867816	1.19228	intact ORF
FBpp0276030	NA	NA	0.679903	12.0857	0.347877	1	1	1	1.34773	disrupted ORF
FBpp0276287	0	0	NA	0	0	NA	1	NA	2.6267	intact ORF
FBpp0276398	19.4098	14.7459	4.82239	17.1727	31.256	NA	NA	1	1.12724	disrupted ORF
FBpp0277375	NA	NA	0.173181	0	0	NA	NA	NA	NA	NA
FBpp0277353	68.223	47.2043	5.09234	16.3254	16.1427	NA	NA	NA	1.56649	intact ORF
FBpp0278356	NA	NA	NA	0	0	NA	NA	NA	NA	NA
FBpp0277340	1.11009	1.49018	1.24853	2.37638	2.47669	NA	NA	0.98636	1.63654	intact ORF
FBpp0276512	NA	NA	NA	30.1728	27.4857	1	1	1	1.71387	intact ORF
FBpp0276947	0	1.18409	NA	NA	NA	NA	1	NA	2.08722	intact ORF
FBpp0277161	NA	NA	NA	6.27473	13.2885	NA	1	1	NA	NA
FBpp0277767	9.95389	2.80028	1.93906	0	0	NA	NA	NA	NA	disrupted ORF
FBpp0277001	28.8807	36.9256	NA	5.27317	5.14221	1	1	NA	1.41977	intact ORF
FBpp0277980	12.3077	24.9597	3.40391	0.093061	0.05797	NA	1	1	1.24416	disrupted ORF
FBpp0275956	NA	NA	0.272212	NA	NA	NA	NA	NA	3.20652	intact ORF
FBpp0277863	100.227	64.7617	11.5072	37.2768	33.2726	1	NA	0.880837	0.792167	intact ORF
FBpp0277385	11.9845	20.7221	0.161979	22.9621	24.9754	1	1	1	1.96793	intact ORF
FBpp0276976	NA	NA	NA	98.5397	78.5228	1	1	1	0.905783	intact ORF
FBpp0278692	20.7692	39.499	NA	8.97852	23.2508	1	1	1	1.99579	intact ORF
FBpp0276388	NA	NA	0.964828	NA	NA	NA	NA	NA	NA	NA
FBpp0276442	NA	NA	0.88872	NA	NA	1	1	0.90708	1.38669	disrupted ORF
FBpp0276612	5.7229	5.94256	0.753779	10.7548	10.2392	NA	NA	0.983364	1.3645	disrupted ORF
FBpp0278788	0	0.159266	0.01954	0.145488	0	NA	NA	NA	NA	intact ORF
FBpp0291283	1.12645	0.636863	NA	2.09566	1.97543	NA	NA	NA	NA	NA
FBpp0276840	115.597	47.1182	16.1824	127.132	90.2282	1	1	0.975	1.37178	intact ORF
FBpp0278013	9.1362	3.20923	6.44666	0	0	NA	NA	NA	NA	intact ORF
FBpp0278026	NA	NA	0.775743	NA	NA	NA	NA	NA	1.60287	intact ORF
FBpp0277868	5047.03	3134.36	744.461	3154.12	2996.78	NA	0.991176	NA	1.19842	intact ORF
FBpp0277798	44.6923	42.5557	NA	47.6536	132.06	NA	1	0.973404	2.00414	intact ORF
FBpp0277587	25.5118	47.8977	11.8198	25.5875	30.6294	1	1	NA	1.23803	disrupted ORF
FBpp0275925	18.9987	28.9652	6.74775	8.55494	16.6524	NA	NA	1	1.54056	intact ORF
FBpp0278732	NA	NA	NA	3.62987	7.25276	NA	NA	NA	2.05548	disrupted ORF
FBpp0278399	5.74207	7.87185	NA	4.12864	7.63217	1	1	0.851106	1.11472	intact ORF
FBpp0278191	NA	NA	NA	14.4307	33.6182	NA	1	NA	2.3404	intact ORF
FBpp0277737	NA	NA	0.110452	NA	NA	1	1	NA	1.62035	disrupted ORF
FBpp0276784	0.802892	1.45816	0.253259	1.91977	2.80374	NA	NA	NA	2.15117	intact ORF
FBpp0276316	32.2632	22.5844	11.0254	33.7804	33.6303	NA	NA	NA	1.01811	disrupted ORF
FBpp0276562	16.6509	16.9418	0.153965	28.7486	23.971	1	1	1	2.89488	intact ORF
FBpp0277744	18.7143	16.1021	0	30.9938	25.252	1	1	0.994079	1.50124	disrupted ORF
FBpp0278454	1.16789	0.068832	0.32941	0.399696	2.80044	NA	NA	NA	2.12045	disrupted ORF
FBpp0277636	8.90119	8.09279	10.4838	6.36783	10.3149	NA	NA	NA	1.59358	disrupted ORF
FBpp0276950	0	6.99383	NA	NA	NA	NA	NA	NA	2.0834	disrupted ORF
FBpp0276336	16.104	15.7968	2.4529	22.8655	18.3718	NA	NA	0.998745	0.98601	disrupted ORF
FBpp0275967	4.98572	5.10443	1.43846	5.41655	2.92739	1	1	0.862689	1.77964	disrupted ORF
FBpp0276918	0	1.97356	2.16581	0	0	1	1	1	1.55572	intact ORF
FBpp0276144	50.1766	64.9106	4.71926	43.294	80.1136	NA	NA	NA	NA	NA
FBpp0277444	7.93177	4.76394	3.28374	7.70104	8.89506	NA	NA	NA	NA	disrupted ORF
FBpp0278743	124.62	3.18763	3.3276	85.6031	72.5725	NA	NA	NA	1.3087	intact ORF
FBpp0278156	31.3847	12.7687	1.93364	0	0	1	NA	1	1.36518	intact ORF
FBpp0278152	49.1381	39.3354	6.27614	47.7247	54.9535	NA	0.991182	1	1.12433	intact ORF
FBpp0278092	7.20417	5.78291	3.5163	6.78081	10.6902	NA	1	NA	1.43083	intact ORF
FBpp0275813	NA	NA	NA	0	0	NA	1	1	1.07816	intact ORF
FBpp0277886	6.66899	9.23485	3.58338	0	0	NA	0.948743	0.956725	1.05189	intact ORF
FBpp0276907	72.3058	73.314	NA	20.9857	45.2208	NA	NA	NA	2.79218	disrupted ORF
FBpp0276590	25.4539	29.0301	8.65914	30.2347	29.797	NA	NA	1	0.87587	intact ORF
FBpp0278393	1.52057	3.21563	0.344072	2.41319	3.85185	NA	NA	NA	NA	NA
FBpp0277059	NA	NA	NA	120.742	284.431	NA	NA	NA	NA	NA
FBpp0277643	21.1381	19.0371	9.7822	18.2533	19.6721	NA	NA	1	1.10964	intact ORF
FBpp0276680	5.30224	7.43079	0.702625	13.4205	6.52243	1	1	0.825593	1.36674	disrupted ORF
FBpp0276341	NA	NA	1.01938	NA	NA	NA	NA	NA	1.30725	intact ORF
FBpp0277088	NA	NA	4.77317	16.9228	14.6546	NA	NA	0.847601	1.21337	disrupted ORF
FBpp0277038	NA	NA	1.13435	20.5933	0.574494	NA	NA	NA	3.1413	intact ORF
FBpp0276922	9.08722	13.1423	NA	15.2137	16.7864	1	1	NA	1.22722	disrupted ORF
FBpp0278580	43.5106	39.7133	0	0	0	1	1	0.864303	2.05659	disrupted ORF
FBpp0278667	2700.24	3052.4	18.6428	1512.49	4700.34	NA	NA	NA	1.26123	intact ORF
FBpp0276040	NA	NA	3.22402	NA	NA	NA	NA	NA	NA	NA
FBpp0276228	22.5105	20.3604	0.554785	26.3159	31.7473	NA	NA	0.99351	1.44248	disrupted ORF
FBpp0277958	4.94956	7.70999	4.2286	15.5921	15.7804	NA	0.971637	0.991215	2.69391	intact ORF
FBpp0278820	109.382	66.4279	NA	8.97118	24.1454	NA	NA	NA	NA	NA
FBpp0276070	6.71545	5.5319	NA	4.71204	6.42463	NA	NA	NA	1.45267	disrupted ORF
FBpp0276175	0.791201	0.906859	NA	39.5195	20.9061	NA	1	NA	1.32364	disrupted ORF
FBpp0279680	NA	NA	NA	0.580656	2.20793	NA	NA	NA	NA	NA
FBpp0276904	17.9357	27.5398	NA	29.2934	36.6273	NA	NA	NA	1e-07	intact ORF
FBpp0278102	25.9286	21.2456	4.21192	32.2142	28.8264	NA	1	0.987981	1.34293	disrupted ORF
FBpp0277916	31.2178	45.1447	9.52098	41.2176	27.3858	NA	NA	0.910489	1.97133	NA
FBpp0276354	10.5193	7.19004	1.92484	14.706	10.8631	NA	NA	0.996619	1.22198	disrupted ORF
FBpp0276233	NA	NA	1.52619	8.56343	7.48099	NA	0.823816	0.996573	1.21579	disrupted ORF
FBpp0278133	NA	NA	NA	13.4627	59.4732	NA	NA	NA	NA	NA
FBpp0278656	85.1115	118.725	14.2219	0	0	1	1	0.907532	1.53453	NA
FBpp0276583	25.3027	21.6065	8.14085	38.2359	30.937	NA	NA	0.980388	1.37369	disrupted ORF
FBpp0276439	NA	NA	NA	54.0146	51.9751	1	1	0.941896	1.07664	intact ORF
FBpp0276151	4.25352	4.17881	0.151448	5.83082	4.00698	1	0.962585	0.901345	1.85734	disrupted ORF
FBpp0277236	14.1007	23.7013	1.462	8.22835	17.1943	NA	NA	NA	2.17194	intact ORF
FBpp0278257	NA	NA	1.90771	0	0	NA	0.997095	NA	1.10698	disrupted ORF
FBpp0276755	1.41451	0.463673	NA	1.49068	2.20838	NA	NA	NA	2.00213	disrupted ORF
FBpp0278718	10.2947	8.67139	4.12082	NA	NA	NA	1	NA	1.53525	disrupted ORF
FBpp0275836	47.3446	29.2933	NA	57.5484	44.0549	NA	NA	NA	NA	NA
FBpp0277543	31.8934	39.213	7.79883	46.9369	38.7907	1	1	0.966811	1.29927	intact ORF
FBpp0277451	NA	NA	NA	0	0	1	1	1	0.971244	NA
FBpp0278573	10.1468	8.94867	1.53607	13.4146	12.7637	1	1	1	1.23419	disrupted ORF
FBpp0275934	NA	NA	NA	0	0.05766	NA	NA	NA	1.97149	disrupted ORF
FBpp0277712	168.454	169.695	43.8214	209.186	219.01	1	0.969402	0.994181	1.03042	intact ORF
FBpp0276162	51.185	54.3844	13.8057	60.3025	58.2394	NA	NA	1	1.341	intact ORF
FBpp0276350	4.00183	6.35517	3.64697	4.19646	11.5138	NA	NA	NA	NA	intact ORF
FBpp0277550	27.0594	32.4247	0	73.9181	86.5169	NA	NA	NA	NA	intact ORF
FBpp0277526	NA	NA	1.53425	NA	NA	NA	NA	NA	NA	NA
FBpp0276801	0	0.046546	NA	0.53616	0.887386	NA	NA	NA	1.5936	disrupted ORF
FBpp0278768	NA	NA	NA	18.0504	26.0076	NA	0.850427	1	0.678931	NA
FBpp0278275	605.541	187.744	17.8975	284.11	251.168	NA	0.816492	0.8173	0.981256	intact ORF
FBpp0278530	42.3475	27.3595	NA	0	0	1	1	0.842342	1.14003	intact ORF
FBpp0277870	256.097	187.26	9.04063	232.041	192.878	NA	NA	0.900966	0.715104	intact ORF
FBpp0275804	NA	NA	0.990076	35.7938	0	NA	NA	1	2.62262	intact ORF
FBpp0275790	1.04521	2.96482	0.908254	0.261647	2.22897	NA	NA	NA	1.44427	intact ORF
FBpp0276689	NA	NA	27.0363	59.0674	49.0971	NA	1	1	1.02048	intact ORF
FBpp0276057	6.00105	7.58852	0.923991	5.85963	5.89065	1	1	0.872068	0.956182	intact ORF
FBpp0276197	2.23316	2.46587	3.10784	5.7293	5.72193	NA	NA	NA	NA	NA
FBpp0277070	1.3845	6.48301	0	0	0	1	0.966146	NA	2.03814	intact ORF
FBpp0278444	2.96059	1.75544	NA	0.553586	0.832874	NA	1	NA	2.90982	disrupted ORF
FBpp0277778	60.8986	68.2451	NA	87.463	230.035	1	1	1	1.45172	intact ORF
FBpp0278371	19.3824	21.2417	8.25991	13.8987	27.9673	NA	NA	NA	NA	intact ORF
FBpp0275742	NA	NA	0	NA	NA	NA	NA	NA	1.43787	disrupted ORF
FBpp0277037	NA	NA	1.42888	NA	NA	NA	NA	NA	3.54749	intact ORF
FBpp0276732	13.3861	23.9881	1.06277	5.3972	41.9045	NA	0.975071	NA	1.1332	intact ORF
FBpp0278660	1.29205	2.76015	1.19347	2.63521	4.696	NA	NA	NA	1.18287	disrupted ORF
FBpp0275907	NA	NA	NA	0.544409	0.406286	NA	NA	1	1.02383	disrupted ORF
FBpp0278169	NA	NA	NA	3.91548	28.119	NA	NA	NA	2.04543	intact ORF
FBpp0277412	0.574129	2.41288	0	3.01632	0.262504	NA	0.862928	NA	2.90738	disrupted ORF
FBpp0276999	NA	NA	83.5491	113.692	100.665	1	1	0.905914	1.20216	intact ORF
FBpp0277992	138.086	125.81	36.5802	162.218	196.899	NA	NA	0.974533	1.59855	intact ORF
FBpp0278805	17.0394	23.975	1.22941	0	0	NA	NA	NA	NA	NA
FBpp0276262	2.88575	8.66236	3.74462	5.44871	5.96195	1	1	0.849953	1.64132	intact ORF
FBpp0275781	13.0433	14.2419	3.27949	11.9995	21.841	NA	NA	1	0.853252	intact ORF
FBpp0276929	6.36701	7.98851	0.374407	0.187015	2.25208	NA	0.975379	NA	2.68616	intact ORF
FBpp0278740	0.458491	0.24648	NA	0.381651	0.395303	NA	NA	NA	1.38516	intact ORF
FBpp0278570	NA	NA	NA	0	0	NA	NA	NA	NA	NA
FBpp0278553	NA	NA	1.39311	11.3987	8.94088	NA	NA	NA	NA	NA
FBpp0277254	4.52331	2.62514	0.757251	11.1237	8.7068	NA	NA	NA	1.07114	intact ORF
FBpp0278618	NA	NA	NA	0	0	1	1	1	1.86468	intact ORF
FBpp0276667	NA	NA	0.844417	NA	NA	NA	NA	NA	2.13469	intact ORF
FBpp0277124	16.7494	20.0504	5.93743	16.3	14.9181	1	1	NA	2.42513	intact ORF
FBpp0278198	NA	NA	NA	1.27082	2.56126	1	1	0.838612	1.30887	intact ORF
FBpp0275980	51.7491	37.7703	10.7546	61.7335	78.49	NA	NA	1	1.16627	disrupted ORF
FBpp0277119	NA	NA	0.657189	NA	NA	NA	NA	NA	2.15697	intact ORF
FBpp0277647	6.51386	5.9993	0.534918	0	0	1	0.976335	0.976537	1.82966	disrupted ORF
FBpp0277622	31.3207	27.6617	6.3297	13.8585	22.4794	NA	0.955929	0.96657	1.07797	NA
FBpp0276099	NA	NA	NA	0	0	NA	NA	NA	3.43334	intact ORF
FBpp0277029	7.01517	10.0006	NA	6.49579	14.0724	1	1	NA	2.30017	disrupted ORF
FBpp0278611	19.2788	8.24316	0	6.53167	13.3595	NA	NA	NA	NA	NA
FBpp0277657	34.5397	20.9588	5.45059	0	0	NA	1	NA	1.24812	disrupted ORF
FBpp0277571	0.156306	0.232614	0	0.154055	0.07997	NA	NA	NA	1.86012	disrupted ORF
FBpp0277708	0	2.70788	1.35599	0.734834	1.15059	NA	NA	NA	1.97716	intact ORF
FBpp0278559	13.6943	13.6427	0.320739	19.0221	32.6346	1	1	0.927632	0.982074	intact ORF
FBpp0277666	NA	NA	1.05174	0.466269	0.688075	NA	NA	NA	2.80266	intact ORF
FBpp0276469	8.58347	9.69041	5.4524	8.66701	12.7263	NA	1	1	1.10138	disrupted ORF
FBpp0276799	17.76	55.6872	0.607792	16.1917	36.4221	1	1	0.956997	1.86599	intact ORF
FBpp0278218	0	0	NA	0.791282	0.283622	NA	NA	NA	1e-07	intact ORF
FBpp0276717	158.569	110.889	31.0199	92.5243	64.1603	1	1	1	0.978936	intact ORF
FBpp0276073	NA	NA	NA	2.51014	2.77961	NA	NA	NA	0.99649	intact ORF
FBpp0278639	302.695	344.923	251.843	226.348	224.231	NA	1	1	0.920608	intact ORF
FBpp0276148	5.39015	8.10932	6.08472	5.94735	6.18224	NA	NA	NA	NA	NA
FBpp0275855	0.254136	3.51758	0	1.15823	2.2954	NA	NA	NA	1.2473	disrupted ORF
FBpp0277195	3.69785	6.40477	8.1594	1.44247	2.34596	NA	NA	NA	3.03098	disrupted ORF
FBpp0277921	NA	NA	NA	0.184857	0.18321	NA	NA	NA	1.84637	intact ORF
FBpp0278422	6.81468	4.6338	0.022025	2.22606	5.88802	NA	NA	NA	1.84358	disrupted ORF
FBpp0276152	12.0592	16.8723	4.7083	17.9634	13.6155	1	0.947625	1	1.37091	intact ORF
FBpp0275887	NA	NA	NA	58.8151	59.2876	1	1	1	1.389	intact ORF
FBpp0278203	50.406	48.6292	11.5231	0	0	1	1	1	1.3314	disrupted ORF
FBpp0276006	9.62578	8.72902	0.707462	5.02327	3.16067	1	1	0.96143	1.08233	disrupted ORF
FBpp0277580	25.7077	14.0079	NA	0	0	NA	NA	NA	NA	disrupted ORF
FBpp0276955	0	0.3667	NA	0	0.067126	NA	NA	NA	NA	NA
FBpp0278123	7.95736	7.65485	0.697147	0	0	NA	0.819139	1	1.13097	disrupted ORF
FBpp0275892	16.6638	8.27113	0.086603	12.8119	10.9456	NA	NA	0.963354	2.54114	intact ORF
FBpp0277696	NA	NA	NA	0.73927	5.28811	NA	NA	NA	1.4851	intact ORF
FBpp0276650	NA	NA	0.588535	NA	NA	NA	NA	NA	1.61165	intact ORF
FBpp0278367	NA	NA	41.8497	0	0	1	0.912515	0.989631	1.06303	NA
FBpp0277349	50.7775	42.9173	6.36799	38.4237	44.9155	NA	0.925926	0.945534	1.29598	intact ORF
FBpp0278068	398.504	326.388	150.414	19.819	45.0926	1	1	0.964832	1.17425	intact ORF
FBpp0276478	12.7539	23.4417	6.00377	14.339	15.286	NA	1	1	1.09957	intact ORF
FBpp0276644	32.992	24.3898	2.52816	43.9026	45.0542	NA	0.983548	NA	2.26169	intact ORF
FBpp0277321	12.5811	5.89977	NA	6.6645	10.0812	1	1	NA	1e-07	NA
FBpp0277512	NA	NA	NA	11.7806	25.3057	NA	NA	NA	NA	intact ORF
FBpp0276971	0	0.081718	NA	0	0	NA	NA	NA	1.61794	intact ORF
FBpp0277419	3.45951	4.26085	1.59236	3.18217	3.50238	NA	1	1	1.34177	intact ORF
FBpp0278499	NA	NA	NA	0	0	NA	NA	NA	2.7658	disrupted ORF
FBpp0278642	10.0669	9.47799	6.27159	0	0	NA	0.880496	1	1.05409	disrupted ORF
FBpp0278784	NA	NA	0	0	0	NA	NA	NA	NA	intact ORF
FBpp0277779	5.76789	8.5103	6.00223	13.2926	9.5831	1	1	1	1.61269	NA
FBpp0276545	68.5674	42.6036	8.42548	42.8089	55.0078	1	1	0.940196	1.19307	intact ORF
FBpp0277619	0.897356	0.961423	0.507786	2.0026	1.1668	NA	NA	NA	1.68587	intact ORF
FBpp0276506	NA	NA	2.08312	42.6434	0	1	1	1	1.29269	disrupted ORF
FBpp0276332	2.09043	1.18595	2.38192	1.92536	4.15614	NA	1	NA	1.17391	intact ORF
FBpp0278278	4.2753	5.09763	0	6.08129	5.15132	NA	1	0.926413	1.42094	NA
FBpp0275820	NA	NA	0.68738	3.53095	0.963389	NA	NA	NA	2.20386	intact ORF
FBpp0277889	17.6091	9.65799	4.43851	18.5727	18.8434	0.95813	1	0.960135	1.00455	NA
FBpp0277248	208.516	24.1059	0.074631	64.3248	66.7533	NA	NA	NA	2.33616	intact ORF
FBpp0278680	0.536326	1.04351	3.3331	5.69883	15.0012	NA	NA	NA	NA	NA
FBpp0276920	0.455533	0.270401	5.19585	92.2253	67.7635	NA	0.912678	NA	NA	NA
FBpp0277789	0.134409	0.060786	0.075831	0.201283	0.274728	NA	NA	NA	2.31815	intact ORF
FBpp0277390	9.01607	7.23204	0.691663	10.7493	9.9188	1	1	0.991873	3.34735	disrupted ORF
FBpp0277337	6.94141	2.91806	1.53217	12.0712	21.8191	NA	NA	NA	1.21125	intact ORF
FBpp0276255	NA	NA	NA	0	0	1	1	NA	1.23694	disrupted ORF
FBpp0277901	10.5958	10.8915	2.75474	9.36023	10.1183	1	1	NA	1.10973	intact ORF
FBpp0278763	3.80479	7.06937	7.16582	27.7824	76.5393	NA	NA	NA	1.52114	disrupted ORF
FBpp0276497	0	1.53256	9.13425	79.8741	1.40014	1	1	1	1.17503	intact ORF
FBpp0278827	7.56703	10.6255	3.25636	0	0	NA	NA	NA	NA	intact ORF
FBpp0278408	0.831319	1.17517	NA	0	0	NA	1	0.996032	1.75203	disrupted ORF
FBpp0276429	29.0364	84.324	0.028286	13.8056	34.2606	NA	NA	NA	NA	NA
FBpp0278138	NA	NA	NA	0.358203	0.549624	NA	NA	NA	NA	NA
FBpp0276244	41.5894	47.2768	11.5021	29.441	70.5523	1	NA	NA	1.0485	intact ORF
FBpp0276134	17.9958	12.3898	0.101042	1.79419	9.88876	NA	NA	NA	1.49837	intact ORF
FBpp0278595	1.82755	1.63391	0.910231	0	0	NA	NA	NA	NA	NA
FBpp0278717	3.93644	10.8206	10.1851	11.0061	5.27735	NA	NA	NA	1.62218	intact ORF
FBpp0276677	35.8615	38.6887	6.42145	23.1764	29.1092	1	1	0.932118	1.09554	intact ORF
FBpp0277505	NA	NA	NA	0	0	NA	NA	NA	NA	NA
FBpp0276432	NA	NA	NA	0	0	NA	NA	NA	1.26847	intact ORF
FBpp0278726	54.5391	37.3528	8.18636	62.6243	62.5568	NA	NA	1	1.55911	intact ORF
FBpp0277368	NA	NA	NA	0	0	NA	1	NA	1.35328	disrupted ORF
FBpp0278447	16.8341	54.9423	NA	14.093	40.1621	NA	NA	NA	2.2956	intact ORF
FBpp0278182	0	0.092419	NA	0	0.012743	NA	NA	NA	1.49266	disrupted ORF
FBpp0277200	35.1847	37.4707	7.50336	42.9119	37.5809	NA	0.96776	0.972327	1.22689	intact ORF
FBpp0278628	197.73	153.656	6.94259	177.927	123.255	NA	NA	NA	NA	NA
FBpp0277323	98.3163	130.881	NA	96.9758	153.785	NA	NA	NA	NA	intact ORF
FBpp0277555	NA	NA	NA	11.7605	14.5895	NA	1	1	2.06105	NA
FBpp0278003	10.8938	2.88476	0	14.6109	6.66325	NA	NA	NA	1.22643	intact ORF
FBpp0277800	NA	NA	7.81139	0	0	NA	1	0.904239	1.34177	intact ORF
FBpp0276221	NA	NA	NA	0	0	NA	NA	NA	1.44887	intact ORF
FBpp0277908	6.08116	3.297	0.744021	7.90492	5.28072	NA	NA	1	1.39966	disrupted ORF
FBpp0278770	NA	NA	NA	0.319569	0.650381	NA	NA	NA	1.54447	disrupted ORF
FBpp0277426	23.0715	34.7829	1.94451	52.2099	33.034	NA	NA	NA	NA	intact ORF
FBpp0278175	NA	NA	NA	0	0	NA	NA	NA	1.16578	disrupted ORF
FBpp0275997	749.408	1105.62	NA	572.052	1805.91	NA	1	1	1.35776	disrupted ORF
FBpp0276879	4.32287	11.5903	NA	0.877775	4.4332	NA	NA	NA	3.78579	intact ORF
FBpp0278171	1.80808	1.8598	NA	1.83488	4.91195	NA	NA	NA	1.25295	intact ORF
FBpp0278339	NA	NA	2.89341	0	0	NA	1	1	1.28605	disrupted ORF
FBpp0277188	2.66257	3.93152	0.548158	2.52642	2.2893	NA	0.921212	NA	NA	NA
FBpp0278037	28.8173	22.4345	3.90164	27.9474	26.1764	NA	NA	NA	NA	intact ORF
FBpp0276605	NA	NA	NA	0	2.29959	NA	NA	NA	1.24829	disrupted ORF
FBpp0276535	30.8015	35.0016	3.79432	23.9356	38.0216	NA	NA	NA	NA	intact ORF
FBpp0278032	14.0074	16.8262	1.76721	0	0	1	1	0.973262	1.06455	disrupted ORF
FBpp0277397	NA	NA	1.68397	80.5346	0	NA	NA	NA	NA	intact ORF
FBpp0277631	17.1617	30.8409	0.080146	13.2305	20.0923	NA	NA	NA	1.55245	disrupted ORF
FBpp0278189	1567.43	496.706	NA	637.547	1727.44	NA	1	NA	2.81265	intact ORF
FBpp0276357	9.29911	8.60742	7.07573	9.88328	6.34001	NA	NA	NA	NA	intact ORF
FBpp0276882	17.4999	17.344	12.8221	19.8143	13.5588	NA	1	1	1.23429	disrupted ORF
FBpp0276848	NA	NA	NA	0	0.710492	NA	NA	NA	2.30327	intact ORF
FBpp0278056	7.24793	7.46346	6.18507	10.1363	14.7717	NA	NA	NA	1.18343	disrupted ORF
FBpp0276372	7.66353	12.9945	20.0392	8.47118	4.45786	NA	NA	NA	1.1834	disrupted ORF
FBpp0278288	NA	NA	7.52794	0	0	NA	NA	1	1.3989	NA
FBpp0276034	0.464225	0.858179	0.507945	1.73982	1.63908	NA	NA	NA	2.13143	intact ORF
FBpp0276166	71.4625	92.8476	5.18285	46.1887	46.5203	1	1	0.980392	1.03131	intact ORF
FBpp0291215	NA	NA	1.92456	11.3089	2.09742	NA	NA	1	1.76644	intact ORF
FBpp0278525	1.23904	0.826716	0.424527	0	0	NA	NA	NA	NA	NA
FBpp0277999	3.94542	4.42648	0.316913	3.11028	2.06931	NA	NA	NA	1.22913	intact ORF
FBpp0278286	6.45833	8.48761	1.47129	7.11904	6.52834	NA	NA	NA	NA	NA
FBpp0278007	0.902735	1.90369	0.066114	11.8117	10.831	NA	NA	NA	1.15987	intact ORF
FBpp0276157	NA	NA	0.141939	NA	NA	NA	NA	NA	1.59328	disrupted ORF
FBpp0278670	4.18295	2.05491	1.73658	0.151393	0.715129	NA	NA	NA	NA	NA
FBpp0277719	NA	NA	4.98665	67.4021	122.481	1	1	NA	1.84288	disrupted ORF
FBpp0277602	128.876	49.9118	NA	115.19	150.77	NA	NA	NA	1.62874	disrupted ORF
FBpp0277949	39.5715	37.68	3.45907	43.5452	66.8017	1	1	NA	1.86706	intact ORF
FBpp0276594	10.4996	7.84928	1.84247	8.93361	5.88093	NA	1	0.97549	1.15729	disrupted ORF
FBpp0291615	NA	NA	10.7379	0	0	NA	0.876679	0.814815	1.31665	intact ORF
FBpp0276729	NA	NA	0.561359	4.79608	0.081643	NA	NA	NA	2.40339	intact ORF
FBpp0277648	NA	NA	0	0	0	1	1	1	1e-07	disrupted ORF
FBpp0276308	77.1279	34.1359	NA	3.66261	37.6958	NA	1	NA	1.6266	intact ORF
FBpp0275998	1.7278	1.22891	11.2861	2.84959	3.98513	NA	NA	NA	2.87946	intact ORF
FBpp0276707	66.9936	75.6692	8.31536	22.3858	47.1864	1	1	0.98312	1.11962	disrupted ORF
FBpp0277232	12.9261	11.0238	10.4951	5.62395	6.16042	NA	NA	NA	NA	disrupted ORF
FBpp0276106	NA	NA	0.206868	NA	NA	NA	NA	NA	2.05091	disrupted ORF
FBpp0277020	42.3374	36.4532	13.9889	12.7251	34.177	NA	1	1	1.48676	intact ORF
FBpp0278022	48.4196	39.0566	17.1332	0	0	1	1	1	1.10502	intact ORF
FBpp0275826	NA	NA	NA	2.94093	10.7284	1	1	NA	1.4235	intact ORF
FBpp0277380	NA	NA	1.60988	0	0	NA	1	NA	1.21271	intact ORF
FBpp0276658	0	0.512143	0.060953	1.15776	0.895283	NA	NA	NA	NA	NA
FBpp0276458	42.8973	32.4647	6.4594	52.633	60.3778	1	1	1	1.84837	intact ORF
FBpp0278384	403.577	1280.66	7.9036	492.842	1420.23	NA	NA	NA	1.52912	NA
FBpp0277171	0	0	NA	0	0.006423	NA	NA	NA	2.77226	disrupted ORF
FBpp0277310	121.14	149.885	17.5711	135.018	139.71	NA	NA	NA	NA	disrupted ORF
FBpp0277222	154.805	66.8115	23.078	122.298	75.9174	NA	NA	NA	0.848584	intact ORF
FBpp0277307	NA	NA	NA	1.57486	0.62922	NA	1	NA	1.80753	intact ORF
FBpp0276841	16.0259	12.6285	2.0002	19.59	15.6908	1	0.98543	1	1.19973	disrupted ORF
FBpp0276926	NA	NA	0.56364	9.20221	0.601242	NA	1	NA	3.35233	intact ORF
FBpp0276621	5.90072	4.56605	2.9151	7.74912	12.7496	NA	NA	NA	1.18709	intact ORF
FBpp0276811	67.6893	70.1958	2.86047	12.2357	10.5987	NA	0.953778	0.953778	1.16319	intact ORF
FBpp0278434	0	0.35718	0.188621	1.36696	3.39269	NA	NA	NA	2.19474	disrupted ORF
FBpp0277270	NA	NA	NA	0	0.295459	NA	NA	NA	1.25658	intact ORF
FBpp0277319	10.0905	23.3799	NA	6.1816	18.6477	1	1	NA	1e-07	NA
FBpp0276643	NA	NA	NA	0.128235	0.096006	NA	NA	NA	2.70559	intact ORF
FBpp0278074	27.5917	25.3324	4.23341	5.6485	9.83554	1	1	0.945661	1.02301	intact ORF
FBpp0277439	23.6795	31.2103	21.0609	0	0	1	1	1	0.968402	intact ORF
FBpp0277084	195.525	241.172	24.611	187.465	202.94	NA	NA	0.968541	1.06125	intact ORF
FBpp0276052	NA	NA	0.205846	NA	NA	NA	NA	NA	1.86568	disrupted ORF
FBpp0277269	22.5788	27.5447	6.00765	29.4746	22.6381	1	1	0.965763	1.30491	intact ORF
FBpp0277164	NA	NA	NA	2303.54	6838.65	NA	NA	NA	1.18025	intact ORF
FBpp0275791	5.59	4.89014	0.949162	10.8772	17.4693	NA	NA	NA	NA	NA
FBpp0276696	1636.04	41.8109	0.061624	22.0916	284.281	NA	NA	NA	2.36113	intact ORF
FBpp0278607	11.3015	19.8225	NA	3.60122	12.3559	NA	NA	NA	NA	NA
FBpp0277073	NA	NA	1.10404	NA	NA	NA	NA	NA	1.70726	disrupted ORF
FBpp0276571	NA	NA	NA	8.49735	4.8096	1	1	NA	1.2186	disrupted ORF
FBpp0278350	51.2726	33.754	1.78312	3.24505	6.98964	NA	NA	NA	NA	NA
FBpp0277948	37.2602	47.9945	0.922404	24.3378	25.1525	NA	NA	0.912844	1.60833	intact ORF
FBpp0276451	NA	NA	1.45633	5.8525	8.34091	NA	1	NA	1.7618	intact ORF
FBpp0277463	NA	NA	0.641377	NA	NA	NA	NA	NA	3.97265	disrupted ORF
FBpp0278093	2.0575	4.16593	2.38065	4.51046	5.73489	NA	0.989888	1	1.38803	intact ORF
FBpp0277814	NA	NA	NA	8.33661	0.193936	NA	NA	1	1.23551	intact ORF
FBpp0276816	16.0028	11.6443	12.474	9.38138	15.1525	NA	0.978217	0.996263	1.12318	disrupted ORF
FBpp0277932	10.9727	16.5457	1.18313	13.7514	16.2506	NA	1	1	1.65257	NA
FBpp0277017	47.0118	13.0156	0.678441	40.8885	38.5634	NA	NA	NA	1.91424	disrupted ORF
FBpp0278663	9.33461	5.64863	1.43055	0	0	NA	NA	1	1.17072	intact ORF
FBpp0276815	NA	NA	NA	0.81365	1.51032	NA	NA	NA	1.5792	intact ORF
FBpp0276559	6.67428	10.3458	0.356238	8.17483	8.37578	1	1	1	1.37105	intact ORF
FBpp0277145	29.881	21.527	6.13179	209.863	64.1309	1	NA	1	1.01901	intact ORF
FBpp0278545	29.9777	32.9592	NA	11.8255	42.8527	NA	NA	NA	NA	NA
FBpp0276436	NA	NA	0.301422	0	0.009305	NA	NA	NA	1.73283	disrupted ORF
FBpp0278413	37.6905	34.2047	14.4295	37.5727	45.527	NA	NA	0.876712	1.124	intact ORF
FBpp0276425	22.4846	27.6946	4.15599	21.1786	19.5445	1	1	0.956739	0.963756	intact ORF
FBpp0278549	5.22446	7.47341	2.34909	5.69918	10.766	NA	NA	NA	NA	NA
FBpp0277281	72.9479	57.4943	0	30.5651	37.3899	NA	NA	NA	NA	NA
FBpp0275939	2.99491	0.634419	NA	0.982083	1.762	NA	1	NA	0.801063	intact ORF
FBpp0279676	NA	NA	NA	0	0.0684	NA	NA	NA	NA	NA
FBpp0278562	46.1306	35.056	4.47903	19.7977	24.1231	NA	NA	NA	1.75004	disrupted ORF
FBpp0275844	NA	NA	0.251385	NA	NA	NA	NA	NA	1.42132	disrupted ORF
FBpp0277049	NA	NA	NA	0.110249	0.144546	NA	NA	NA	NA	NA
FBpp0277515	NA	NA	NA	0.168025	0.857401	NA	1	NA	3.11479	intact ORF
FBpp0277134	59.963	94.632	6.18822	56.8036	87.5107	NA	1	0.917722	1e-07	NA
FBpp0277740	25.7823	28.7187	0.908287	6.63549	10.7159	1	1	0.987512	2.16996	NA
FBpp0276141	22.3564	15.71	8.34978	9.92656	7.06135	NA	NA	0.859848	1.27602	intact ORF
FBpp0277772	NA	NA	0	0	0	NA	NA	NA	NA	intact ORF
FBpp0276243	18.0876	16.0438	1.7129	41.1227	25.0769	1	1	1	1.0325	intact ORF
FBpp0278488	NA	NA	1.04438	NA	NA	NA	NA	NA	2.12603	intact ORF
FBpp0276914	NA	NA	1.90562	NA	NA	NA	NA	NA	NA	NA
FBpp0277447	3662.6	2704.24	928.066	3303.05	4538.82	1	1	1	1.14931	intact ORF
FBpp0278341	NA	NA	NA	0.107911	0	0.970516	1	1	1.25331	intact ORF
FBpp0275785	NA	NA	1.07397	10.6659	17.2977	NA	1	NA	1.45918	intact ORF
FBpp0278812	2.62294	2.87535	0.914235	4.99901	6.46535	NA	NA	NA	1.28052	intact ORF
FBpp0275993	22.3429	25.6264	9.04312	28.4631	31.7382	NA	NA	NA	NA	NA
FBpp0276363	NA	NA	NA	0.749568	7.80885	NA	NA	NA	1.05614	intact ORF
FBpp0276788	2.61995	3.91938	NA	8.4741	9.74153	NA	NA	NA	NA	NA
FBpp0276227	0	3.62953	0.168381	3.8588	0.26236	NA	NA	NA	1.50767	disrupted ORF
FBpp0277554	29.3839	85.7829	NA	0.630806	7.23494	NA	NA	NA	2.62604	disrupted ORF
FBpp0276913	64.7451	36.8305	3.81607	51.7317	41.9719	NA	NA	NA	NA	NA
FBpp0276179	NA	NA	NA	0.071003	0.091226	NA	NA	NA	2.22147	intact ORF
FBpp0278584	25.2691	21.5411	5.58136	48.5241	43.6603	NA	NA	NA	NA	NA
FBpp0277181	NA	NA	0.46966	8.53688	0.445215	NA	NA	NA	1.8648	disrupted ORF
FBpp0278539	22.4911	17.4663	2.5611	14.691	15.5152	NA	NA	NA	NA	disrupted ORF
FBpp0276965	11.7954	12.4741	6.06993	0	0	1	1	0.998424	1.12323	intact ORF
FBpp0277811	2.23794	0.865311	0.612806	0	0.015244	NA	NA	NA	NA	intact ORF
FBpp0277833	7.65919	6.44861	NA	5.6607	4.88398	NA	NA	NA	NA	NA
FBpp0278328	25.666	24.5349	0	0	0	NA	0.947855	NA	1.93056	intact ORF
FBpp0276600	8.15498	12.4457	1.56638	13.4387	10.0757	1	NA	NA	0.781683	intact ORF
FBpp0276029	3.485	8.77166	0.90253	6.94678	8.40744	NA	NA	NA	NA	NA
FBpp0277882	6.05293	10.0627	1.20715	6.64631	17.3775	NA	NA	1	1.10944	disrupted ORF
FBpp0277680	28.6401	16.1252	6.3438	0	0.000219	1	1	0.98215	1.10546	intact ORF
FBpp0276416	14.6141	18.4495	13.8104	17.559	20.509	1	0.99291	0.989908	1.09807	intact ORF
FBpp0277757	NA	NA	1.49196	6.96459	8.79925	NA	NA	NA	1.93599	disrupted ORF
FBpp0276296	17.6957	14.1186	3.14196	15.9504	17.0926	NA	0.919355	1	1.09556	intact ORF
FBpp0277924	NA	NA	NA	0.674112	0.198274	1	1	NA	1.12694	disrupted ORF
FBpp0276632	16.5171	12.3593	1.91734	10.1142	11.5281	NA	0.984893	0.973316	1.41202	intact ORF
FBpp0276325	82.9205	585.096	NA	7.02406	79.2405	NA	NA	NA	NA	NA
FBpp0277199	82.9788	63.9836	68.5532	62.2356	130.525	NA	NA	NA	0.914743	intact ORF
FBpp0278166	24.0837	21.2416	7.43082	22.8863	32.6886	NA	NA	0.975344	1.50355	disrupted ORF
FBpp0276752	NA	NA	NA	2.25351	3.86201	NA	NA	NA	NA	NA
FBpp0276878	38.0497	38.9043	NA	16.3465	22.7055	NA	NA	NA	NA	NA
FBpp0277919	0.900632	1.78167	0.601469	10.5307	2.29074	NA	NA	NA	1.76928	intact ORF
FBpp0276759	22.3947	18.6322	6.43156	32.8082	23.7108	1	1	0.878739	1.08191	intact ORF
FBpp0278590	11.5789	15.6558	6.01997	12.637	12.3309	NA	NA	NA	NA	NA
FBpp0277005	205.027	112.741	31.5826	148.816	131.055	NA	NA	NA	NA	NA
FBpp0278254	30.888	17.022	0.378666	38.817	37.0435	NA	0.845137	0.828335	1.99375	disrupted ORF
FBpp0278554	90.014	60.6003	1.63402	24.8318	34.9051	0.928315	1	0.860215	1.09044	NA
FBpp0277896	14.0972	14.7343	3.79196	14.0559	13.1072	1	1	1	1.42294	intact ORF
FBpp0276579	18.4262	18.2971	9.87677	34.3315	23.5661	NA	NA	0.99375	1.09905	intact ORF
FBpp0276494	0.829601	2.37769	0.138434	1.07129	1.0259	NA	NA	NA	1.50079	intact ORF
FBpp0276126	0.78442	0.791816	1.47104	1.86827	1.40905	NA	NA	NA	NA	NA
FBpp0277537	13.8855	10.9126	1.42472	0	0	1	1	0.949375	1.82734	disrupted ORF
FBpp0276238	34.8834	28.2336	2.63034	20.8548	22.989	1	1	0.991214	1.23618	disrupted ORF
FBpp0276515	NA	NA	2.30357	1.96979	2.49068	NA	NA	NA	2.11999	intact ORF
FBpp0275989	56.0615	26.2696	5.29367	64.6762	62.6065	1	1	1	1.45429	intact ORF
FBpp0277389	NA	NA	NA	0	0.236853	1	1	NA	2.01998	intact ORF
FBpp0278330	1.52364	1.18058	0.06311	0.05102	0.052995	NA	NA	NA	1.8344	intact ORF
FBpp0277165	20.4319	39.5217	5.22004	42.9518	94.9473	1	1	1	1.18618	intact ORF
FBpp0277357	14.9698	10.7749	3.81662	18.0871	12.7889	NA	NA	0.963067	1.07684	intact ORF
FBpp0278347	1.2902	0.82754	NA	0.103986	0.031462	NA	NA	NA	2.81709	disrupted ORF
FBpp0277867	9.57089	9.78878	3.70806	12.9568	10.1404	NA	NA	0.93465	1.09449	intact ORF
FBpp0276988	8.93964	4.31069	0.063325	5.51098	6.99419	NA	1	NA	3.14832	disrupted ORF
FBpp0278010	NA	NA	NA	0	0	NA	NA	NA	1.64558	intact ORF
FBpp0277210	0.730669	0.534382	0.235655	0.260664	0.544108	NA	NA	NA	3.13575	intact ORF
FBpp0276979	0.480717	0.438547	0.221103	0.377989	0.46281	NA	1	NA	1.56626	disrupted ORF
FBpp0277231	60.4085	36.9906	0.454566	31.8818	28.0828	NA	NA	NA	2.15095	NA
FBpp0275921	34.6677	47.4473	5.31142	19.7921	28.8275	1	0.973246	0.950648	1.15664	disrupted ORF
FBpp0277791	0.549426	0.636837	0.182382	3.24226	3.45898	NA	NA	NA	2.13014	disrupted ORF
FBpp0277788	8.8795	9.39822	6.26636	0.136491	0.413648	NA	NA	NA	NA	intact ORF
FBpp0278757	24.733	18.2984	4.933	27.9151	31.2932	NA	NA	NA	NA	NA
FBpp0277676	28.1387	39.6591	17.2153	16.8539	19.9873	1	0.986352	0.881627	1.27705	disrupted ORF
FBpp0277969	26.0753	25.3442	4.34138	16.9825	22.0617	1	1	1	1.45127	disrupted ORF
FBpp0277406	3.67463	8.47437	0.474165	2.61343	4.29773	NA	1	NA	1.71094	disrupted ORF
FBpp0277953	51.3974	31.6612	17.1181	25.9793	29.269	NA	NA	NA	NA	intact ORF
FBpp0275730	10.8353	8.69559	4.26675	29.0166	18.4808	NA	NA	NA	1.0745	intact ORF
FBpp0278450	29.2291	36.0384	7.11355	0	0	NA	NA	NA	NA	disrupted ORF
FBpp0278049	NA	NA	NA	0	0	NA	NA	NA	1.22724	disrupted ORF
FBpp0277583	89.2305	10.0708	0	24.3771	23.3836	NA	0.964147	0.94346	1.46202	NA
FBpp0276383	0	0.487102	NA	1.65488	0	NA	NA	NA	3.00603	disrupted ORF
FBpp0277217	42.306	18.7368	3.07943	4.08928	3.72566	NA	NA	0.844332	1.69359	disrupted ORF
FBpp0278428	32.6891	13.043	3.10255	0	0	NA	1	0.965187	0.953736	intact ORF
FBpp0276672	26.6508	36.6926	15.0565	23.1883	22.8094	NA	NA	1	1.06597	disrupted ORF
FBpp0277429	NA	NA	0.614032	9.38704	1.04856	NA	NA	NA	1.78391	NA
FBpp0278708	11.591	10.8703	4.43965	13.1187	7.98165	NA	NA	NA	NA	NA
FBpp0276482	NA	NA	NA	0.638745	0.659801	NA	NA	NA	NA	disrupted ORF
FBpp0277244	37.0926	32.1365	NA	49.1255	54.149	NA	NA	0.982843	2.03025	intact ORF
FBpp0276617	2.53533	9.722	0.347256	1.96088	5.55737	NA	NA	NA	3.01916	intact ORF
FBpp0276893	NA	NA	NA	2.07139	7.58332	NA	NA	NA	2.44263	intact ORF
FBpp0291952	14.1848	5.14197	NA	9.63377	11.3432	NA	NA	NA	2.38475	intact ORF
FBpp0278463	43.4974	16.6048	0.202545	0	0	NA	0.90566	NA	1e-07	intact ORF
FBpp0277905	NA	NA	8.89726	16.8545	38.0154	NA	NA	NA	2.1188	intact ORF
FBpp0276236	2.40639	1.81355	0.780848	0.963743	1.82095	NA	NA	NA	NA	NA
FBpp0277416	0.673939	0.250795	NA	0	0	NA	1	0.919485	1.2368	intact ORF
FBpp0276794	7.4241	8.66409	NA	36.7705	108.803	1	1	NA	1.64713	disrupted ORF
FBpp0278701	NA	NA	0.618153	0	0	NA	NA	NA	NA	NA
FBpp0277834	7.87266	2.59057	5.45429	11.4501	13.6749	NA	1	0.878205	1.52189	disrupted ORF
FBpp0278291	19.5089	14.0631	NA	0.155471	0.163389	NA	NA	0.978788	1.43684	intact ORF
FBpp0276891	NA	NA	1.37041	11.228	11.2646	1	1	NA	2.08753	disrupted ORF
FBpp0276875	29.1111	34.9408	3.55032	43.6606	43.8914	NA	0.825786	NA	1.65151	intact ORF
FBpp0276303	NA	NA	NA	2.2303	1.42254	NA	NA	NA	1.23962	intact ORF
FBpp0278124	NA	NA	NA	157.328	498.859	NA	NA	NA	1.09256	intact ORF
FBpp0277258	40.8837	61.5544	38.6673	29.3228	83.4552	NA	1	NA	0.914614	intact ORF
FBpp0277066	98.3758	83.8818	25.0966	55.36	83.041	1	1	1	1.15244	intact ORF
FBpp0278085	97.8406	290.767	NA	30.4608	932.887	NA	NA	NA	2.36256	intact ORF
FBpp0276076	38.6182	17.2273	1.11854	49.7521	43.8381	NA	NA	0.991749	1e-07	NA
FBpp0276668	11.6816	13.1623	5.23864	20.3827	15.1402	NA	0.866471	0.969145	1.55313	disrupted ORF
FBpp0275857	NA	NA	1.71863	0	1.1e-05	NA	NA	NA	NA	NA
FBpp0276528	NA	NA	NA	0.573422	0.490387	NA	NA	NA	2.01339	intact ORF
FBpp0277491	NA	NA	5.35566	218.028	0.958335	NA	NA	NA	2.31645	intact ORF
FBpp0277345	3.34718	2.84372	0.625061	4.1029	3.79732	NA	NA	NA	1.91464	disrupted ORF
FBpp0277876	NA	NA	NA	13.0272	0	NA	NA	NA	1.56122	intact ORF
FBpp0275851	11.802	11.486	0.338941	9.45802	11.4752	1	1	1	2.55137	intact ORF
FBpp0277012	NA	NA	NA	7.59931	8.05945	NA	NA	NA	NA	NA
FBpp0278400	52.0329	45.2678	5.55086	47.8265	58.0411	NA	NA	NA	NA	NA
FBpp0276393	NA	NA	0.256156	NA	NA	NA	NA	NA	1.83912	intact ORF
FBpp0277284	NA	NA	NA	0	0	NA	NA	NA	NA	intact ORF
FBpp0276116	NA	NA	NA	3.50716	11.7916	NA	NA	NA	NA	NA
FBpp0278574	NA	NA	NA	0.722891	9.10724	NA	1	NA	1.5759	intact ORF
FBpp0275764	NA	NA	NA	0	0.107068	NA	NA	NA	NA	NA
FBpp0277688	1.34908	1.75984	0.820554	1.30996	1.70799	NA	NA	NA	1.37777	intact ORF
FBpp0276736	39.3424	64.9339	2.58736	57.4382	46.1175	NA	1	1	1.89284	disrupted ORF
FBpp0278714	4.58498	8.18281	0	0	0.014924	NA	0.95817	NA	1.44476	disrupted ORF
FBpp0278526	484.204	389.779	7.97851	470.945	761.431	1	1	1	1.11579	NA
FBpp0276218	NA	NA	NA	0.790529	2.00502	NA	NA	NA	NA	NA
FBpp0277471	NA	NA	2.0652	15.3557	4.95363	NA	NA	NA	1.77084	disrupted ORF
FBpp0278040	NA	NA	NA	40.0639	40.2884	NA	NA	NA	NA	intact ORF
FBpp0278146	6936.68	7041.16	NA	2552.37	7544.74	NA	NA	NA	2.06988	intact ORF
FBpp0275729	13.2769	5.03702	3.81609	1.76814	4.00884	NA	NA	NA	1.35791	intact ORF
FBpp0279660	NA	NA	NA	0	0	NA	NA	NA	NA	intact ORF
FBpp0277930	6.00906	11.9938	0.85418	2.88639	6.22605	NA	NA	NA	2.97368	intact ORF
FBpp0278316	6.32601	5.48395	0.776177	4.10619	7.15746	NA	NA	NA	2.0038	disrupted ORF
FBpp0277139	NA	NA	NA	11.5568	10.6734	NA	NA	NA	1.75131	intact ORF
FBpp0276474	4013.01	3161.66	264.411	2568.91	2913.64	NA	NA	1	1e-07	intact ORF
FBpp0276713	30.7037	34.7377	1.18996	29.2063	28.4897	1	1	0.980908	1.81079	disrupted ORF
FBpp0278271	74.8125	55.5953	3.41559	0	0	1	1	NA	1.19564	disrupted ORF
FBpp0275930	1.30777	2.33374	7.11485	0	0	NA	NA	NA	NA	NA
FBpp0277716	NA	NA	NA	0	0	NA	NA	NA	NA	NA
FBpp0277099	NA	NA	5.09089	0	0	NA	1	1	1.17346	disrupted ORF
FBpp0275912	16.4009	9.66216	1.7844	23.9214	11.1502	NA	1	0.843042	0.973974	intact ORF
FBpp0278364	NA	NA	0.691514	0	0	1	1	1	0.924734	intact ORF
FBpp0276462	0	0.27984	0.309925	0.569389	0.632127	NA	NA	NA	2.45421	disrupted ORF
FBpp0278477	NA	NA	NA	0	0.087195	1	1	1	1.40708	NA
FBpp0276805	10.4231	11.1313	1.98407	11.06	11.8978	NA	NA	0.963145	2.34299	disrupted ORF
FBpp0277116	56.2947	63.7375	1.17554	9.33236	17.122	NA	NA	0.885266	2.0897	disrupted ORF
FBpp0278186	0	0.167114	NA	1.06337	0.842169	NA	NA	NA	1.62498	disrupted ORF
FBpp0275748	10.8512	11.0173	1.40484	13.7794	10.207	1	1	0.909429	1.40721	disrupted ORF
FBpp0277468	NA	NA	0.614528	NA	NA	NA	NA	NA	NA	NA
FBpp0277260	NA	NA	NA	0.521731	0.13456	NA	NA	NA	NA	NA
FBpp0277985	11.1573	22.0529	3.15302	33.4514	61.4909	NA	1	NA	1.11198	intact ORF
FBpp0277391	NA	NA	22.0154	42.5803	55.7243	1	1	NA	1.7321	intact ORF
FBpp0278802	6.5313	12.1466	10.3009	6.37437	6.56776	1	1	0.930891	1.29861	NA
FBpp0278517	0.956782	0.868413	0.817492	0.240425	3.15804	NA	NA	NA	NA	NA
FBpp0278601	NA	NA	0.408298	NA	NA	NA	NA	NA	3.11621	intact ORF
FBpp0277521	5.29499	17.3979	0.506514	0.222815	0.355977	1	1	0.979693	1.599	disrupted ORF
FBpp0278324	36.1061	36.9236	33.8762	26.3783	52.4708	NA	0.88979	NA	1.95199	intact ORF
FBpp0278455	3.88778	5.42631	2.28773	5.05273	5.0999	NA	NA	NA	2.77576	intact ORF
FBpp0278472	12.5516	55.8193	0.146503	11.7373	22.7164	NA	NA	NA	NA	NA
FBpp0277747	26.4603	11.8008	NA	7.34732	7.76312	NA	NA	NA	2.17043	disrupted ORF
FBpp0275824	3.44736	1.56414	0.977994	1.17973	1.33708	NA	NA	NA	NA	NA
FBpp0278508	68.0341	68.2451	3.90798	66.834	73.5922	NA	NA	NA	NA	NA
FBpp0278617	NA	NA	11.7237	4.26426	6.80065	1	1	0.920782	1.80338	intact ORF
FBpp0276044	0	0	0.052469	0	0.159308	NA	NA	NA	1.6375	intact ORF
FBpp0278235	NA	NA	NA	0.351039	1.86226	NA	NA	NA	1.49536	disrupted ORF
FBpp0277364	45.6825	36.0888	2.93128	33.6875	18.8208	NA	NA	NA	NA	NA
FBpp0278241	65.9074	125.696	2.31097	70.9474	68.3278	1	1	0.999126	1.12053	disrupted ORF
FBpp0275865	51.1012	32.7207	5.00225	41.0299	31.3463	0.937189	0.870025	1	1.04533	disrupted ORF
FBpp0276248	9.44683	8.84684	5.18782	10.007	11.6013	NA	1	0.931807	1.06711	intact ORF
FBpp0277807	NA	NA	NA	1.36421	1.57274	NA	NA	NA	NA	intact ORF
FBpp0275753	1.57067	0.174061	0.169137	0.358261	0.524695	NA	NA	NA	1.88904	intact ORF
FBpp0275962	NA	NA	0.898771	NA	NA	NA	1	NA	2.18103	intact ORF
FBpp0278824	NA	NA	0.440254	0.782043	0	NA	NA	NA	1.91088	intact ORF
FBpp0277614	283.056	330.171	65.2173	146.405	147.48	NA	NA	1	1.20172	intact ORF
FBpp0277857	275.924	71.6994	18.2184	143.043	122.335	NA	NA	NA	1.08379	intact ORF
FBpp0276138	0	0.642467	NA	0	0.393176	NA	NA	NA	NA	NA
FBpp0277207	140.003	126.257	19.2869	92.5997	238.956	NA	NA	NA	1.22935	intact ORF
FBpp0276201	NA	NA	0	NA	NA	NA	NA	NA	NA	NA
FBpp0278832	11.72	9.48722	0.017904	9.97598	12.1227	NA	NA	NA	2.09372	disrupted ORF
FBpp0277204	7.60339	8.77404	0	22.24	13.1236	NA	1	1	2.38259	intact ORF
FBpp0276409	52.9602	50.2855	6.87879	23.7152	32.8916	NA	0.909556	0.946615	1.09807	intact ORF
FBpp0276101	0.508143	0.733474	1.13566	2.41292	1.61821	NA	NA	NA	NA	NA
FBpp0278739	16.7305	19.5197	6.92142	0	0	NA	NA	NA	NA	NA
FBpp0276944	0	7.6123	2.65284	74.494	0.767662	1	1	NA	1.42593	disrupted ORF
FBpp0277502	NA	NA	0.021147	NA	NA	NA	NA	NA	3.36265	NA
FBpp0278624	NA	NA	NA	0	0	NA	NA	NA	NA	NA
FBpp0277548	66.2657	48.2055	NA	68.4016	201.947	NA	NA	NA	2.23764	NA
FBpp0276122	34.7032	14.4144	1.37361	17.6755	19.2901	NA	NA	NA	NA	NA
FBpp0276020	NA	NA	0.369376	0.617606	0.385684	NA	NA	NA	1.74349	disrupted ORF
FBpp0276541	3.22017	6.1356	6.18217	23.3393	28.6098	NA	NA	NA	NA	NA
FBpp0277448	16.7001	24.8619	9.1687	24.752	21.281	1	1	1	1.36506	intact ORF
FBpp0277422	998.552	708.024	180.027	565.45	764.716	NA	NA	NA	NA	intact ORF
FBpp0276131	1333.73	911.952	NA	NA	NA	NA	NA	NA	1.86944	intact ORF
FBpp0277362	141.344	121.732	14.5576	125.391	111.21	NA	NA	NA	NA	NA
FBpp0277372	1.60482	1.80663	0.719659	4.36191	4.06544	NA	NA	NA	1e-07	intact ORF
FBpp0276609	4.79951	1.40431	0.370344	1.08279	9.03805	NA	NA	NA	1.57337	intact ORF
FBpp0278179	58.8713	39.2386	NA	40.5657	48.3921	1	1	NA	1.59128	intact ORF
FBpp0278651	3.27335	3.94608	1.21382	0.144651	0.306285	NA	NA	NA	NA	NA
FBpp0275954	NA	NA	NA	0	4e-05	NA	NA	NA	2.39901	intact ORF
FBpp0278165	132.991	70.3669	8.64347	89.815	44.0143	NA	NA	NA	1.15785	intact ORF
FBpp0278214	10.8152	16.2903	2.16538	3.04584	3.4526	1	1	0.984441	1.34124	disrupted ORF
FBpp0277635	34.036	102.557	NA	26.2063	98.107	NA	NA	NA	1.96949	intact ORF
FBpp0278036	NA	NA	15.5812	13.915	16.5892	0.98767	0.940199	0.954613	1.14514	disrupted ORF
FBpp0276931	90.6509	144.913	0	125.806	144.474	NA	NA	NA	NA	NA
FBpp0276282	NA	NA	8.35533	18.6353	19.6229	1	1	1	1.10357	intact ORF
FBpp0276251	7.53948	12.6907	3.75417	11.8	5.05525	NA	0.958606	NA	1.54691	intact ORF
FBpp0275819	NA	NA	NA	36.4307	24.3063	NA	NA	NA	1.08625	intact ORF
FBpp0276313	NA	NA	0	NA	NA	NA	NA	0.889823	1.32766	NA
FBpp0276094	NA	NA	5.85145	37.0055	0	1	1	NA	2.74249	disrupted ORF
FBpp0275897	NA	NA	0	0.129415	0.256757	NA	NA	NA	0.979213	intact ORF
FBpp0277379	21.1239	44.7658	11.5528	0.180239	1.37549	1	0.971942	NA	1.46386	intact ORF
FBpp0276366	11.2775	13.7221	5.11664	5.98779	7.02687	NA	NA	NA	NA	intact ORF
FBpp0277669	28.314	29.2235	7.96953	30.2146	20.7184	NA	1	1	1.2877	NA
FBpp0276960	0	3.76957	9.69678	1.90404	0.905875	NA	NA	NA	1.39045	disrupted ORF
FBpp0278419	23.6907	17.7207	3.09643	25.5032	28.2371	NA	NA	0.85289	1.2688	intact ORF
FBpp0277198	2384.81	1984.91	256.39	1196.33	935.025	NA	NA	NA	0.848212	disrupted ORF
FBpp0276568	30.1608	39.471	0	19.1835	21.7113	1	1	0.968158	2.69843	intact ORF
FBpp0275883	34.6031	21.3916	0.753825	36.6757	31.9054	NA	NA	1	1.27249	disrupted ORF
FBpp0275758	NA	NA	NA	0	1.26697	NA	NA	NA	NA	NA
FBpp0276648	NA	NA	0	NA	NA	NA	1	NA	1.38444	disrupted ORF
FBpp0278296	NA	NA	NA	0.221942	0	NA	NA	NA	2.24609	intact ORF
FBpp0277303	NA	NA	NA	4.16581	13.5747	NA	NA	NA	2.66137	disrupted ORF
FBpp0277332	NA	NA	0.26718	32.3819	3.87321	NA	NA	NA	2.22413	intact ORF
FBpp0277818	67.0399	66.1127	20.2427	64.6293	63.8625	NA	NA	0.90266	0.999742	intact ORF
FBpp0277775	0.11766	0.272855	0.191852	0.065338	0.027632	NA	NA	NA	2.89151	disrupted ORF
FBpp0276448	0.984025	0.830369	0.213339	0.652213	1.60924	NA	NA	NA	1.50179	disrupted ORF
FBpp0278505	7.70487	14.9506	4.5639	8.97475	12.3072	1	1	1	1.12244	intact ORF
FBpp0276063	50.4285	14.3669	1.80013	31.2166	43.3103	NA	NA	0.889677	1.92194	intact ORF
FBpp0276051	0	0.156269	0	0.048788	0	NA	NA	NA	1.9059	disrupted ORF
FBpp0277334	29.8489	18.6029	0.110758	44.2294	49.5092	NA	NA	NA	2.22739	disrupted ORF
FBpp0276647	66.9634	66.3281	7.88181	90.3976	72.6468	1	1	0.928571	1.23881	intact ORF
FBpp0275895	NA	NA	4.23913	9.805	9.1037	1	0.922559	NA	1.09004	intact ORF
FBpp0276684	1.03733	2.40139	1.16397	1.7915	2.43883	NA	NA	NA	1.21817	disrupted ORF
FBpp0278646	7.68329	7.68261	6.04454	11.8894	10.5788	NA	1	0.978495	1.07273	disrupted ORF
FBpp0277374	6.61001	12.709	5.8893	0	0	0.973753	0.987752	1	1.49601	disrupted ORF
FBpp0278000	NA	NA	NA	0	0	NA	NA	NA	NA	NA
FBpp0278375	1.50654	1.30668	0.377876	5.15188	4.54368	NA	NA	NA	NA	NA
FBpp0277732	3.89899	6.59833	5.09508	6.17929	4.19802	NA	1	1	1.64385	intact ORF
FBpp0277625	13.4284	15.3115	11.0598	0	0	NA	NA	NA	NA	NA
FBpp0277729	287.46	257.063	118.681	46.2074	221.302	NA	NA	NA	1.85866	intact ORF
FBpp0275778	5.01265	6.13414	5.62246	5.76591	10.934	NA	NA	0.886561	1.21142	intact ORF
FBpp0278164	9.33191	28.0264	4.42787	9.41075	10.3546	NA	NA	0.980995	1.20329	disrupted ORF
FBpp0277386	6.00341	12.9162	6.78357	17.5442	7.6701	1	1	0.985474	1.91559	disrupted ORF
FBpp0277944	8.45913	7.63571	2.20912	8.79312	7.51781	1	1	0.965627	1.26455	NA
FBpp0278359	NA	NA	NA	2.84401	1.24021	NA	NA	0.992358	1.57744	disrupted ORF
FBpp0277000	7.86945	11.6955	0.302617	7.21493	4.65546	1	1	1	1.29667	intact ORF
FBpp0277926	NA	NA	1.46449	3.29513	1.34321	NA	NA	NA	2.3176	intact ORF
FBpp0278823	NA	NA	NA	0	0	NA	NA	NA	1.85187	disrupted ORF
FBpp0276247	NA	NA	4.39341	12.2949	15.4899	NA	NA	0.813688	1.23327	intact ORF
FBpp0278794	0	2.46488	NA	4.64672	6.53735	NA	NA	NA	NA	NA
FBpp0275872	32.5865	20.5274	9.64421	21.2063	23.3949	NA	1	0.98926	1.31114	disrupted ORF
FBpp0276645	NA	NA	9.83718	4.81461	9.23135	NA	1	1	1.69327	disrupted ORF
FBpp0278501	NA	NA	0.698806	16.2048	0	NA	1	1	NA	NA
FBpp0277354	17.3568	11.9387	7.81808	7.49472	7.57259	NA	NA	0.957288	1.19655	disrupted ORF
FBpp0278011	65.7887	51.5617	1.1287	16.1507	30.3583	NA	0.873239	NA	1.10839	NA
FBpp0276956	1.11931	0.655438	NA	0	0.067126	NA	NA	NA	NA	NA
FBpp0276511	2.60451	3.85457	3.5487	3.15634	3.61954	0.854885	1	NA	1.92256	intact ORF
FBpp0276331	25.2145	15.7358	8.66454	32.6434	28.4727	1	1	1	1.04286	intact ORF
FBpp0291592	NA	NA	NA	0	0.000489	NA	NA	NA	NA	NA
FBpp0276596	70.8443	24.9696	0.295804	41.263	38.3028	NA	NA	1	1.56285	disrupted ORF
FBpp0277936	NA	NA	1.58721	NA	NA	NA	NA	NA	2.18337	intact ORF
FBpp0278783	NA	NA	0.037301	NA	NA	NA	NA	NA	NA	intact ORF
FBpp0277348	24.6785	15.4495	3.39862	19.9699	14.9885	0.946111	NA	1	1.57451	intact ORF
FBpp0275789	30.0119	27.0035	0.024966	8.82973	23.3415	NA	NA	0.847667	1.88525	disrupted ORF
FBpp0278190	23.4838	63.6502	NA	13.7058	28.5552	NA	1	NA	2.63289	disrupted ORF
FBpp0277674	NA	NA	2.42978	0	0	NA	1	NA	0.992191	disrupted ORF
FBpp0278391	NA	NA	0	NA	NA	NA	NA	NA	2.19123	disrupted ORF
FBpp0277581	33.6764	18.2976	3.94252	18.6955	21.3382	NA	0.892529	0.87478	1.8953	disrupted ORF
FBpp0277691	0	0.59347	0.355369	7.46184	4.54158	NA	NA	NA	NA	NA
FBpp0278382	1.72935	3.05217	0.815174	1.82607	13.8972	NA	0.858108	NA	1.41032	disrupted ORF
FBpp0277847	50.348	57.5733	NA	42.0367	62.9601	NA	1	NA	1.59045	disrupted ORF
FBpp0277869	2752.43	1994.75	363.635	2946.6	4491.92	1	1	1	0.981152	intact ORF
FBpp0277616	NA	NA	NA	0	0	NA	0.870036	0.912088	0.955891	intact ORF
FBpp0278417	NA	NA	0.439906	0	0	1	1	1	1.74833	intact ORF
FBpp0275926	8.2531	9.88754	5.07469	44.4447	11.1782	1	1	0.872596	1.1151	intact ORF
FBpp0278398	72.625	28.504	NA	43.0352	46.634	NA	NA	NA	1.71183	disrupted ORF
FBpp0276301	14.5998	9.98489	2.22731	12.2327	26.8565	NA	NA	NA	NA	NA
FBpp0277409	21.2437	55.972	1.05384	21.3991	68.8611	NA	NA	NA	NA	disrupted ORF
FBpp0276906	NA	NA	0.524224	NA	NA	NA	NA	NA	2.32795	intact ORF
FBpp0276297	26.3952	15.0147	6.47668	33.7674	46.1449	NA	NA	1	1.18227	intact ORF
FBpp0278311	NA	NA	NA	20.2141	64.2484	NA	NA	NA	1.99625	disrupted ORF
FBpp0276346	85.5883	40.2632	3.5258	0	0	NA	1	0.847405	1.29271	intact ORF
FBpp0277915	9.65117	15.4172	6.85038	4.27967	6.05489	NA	NA	NA	2.19531	disrupted ORF
FBpp0278392	2.90901	1.65888	NA	1.20147	1.39916	NA	NA	NA	NA	NA
FBpp0278540	14.6161	7.22005	1.41161	0	0	NA	NA	NA	NA	disrupted ORF
FBpp0276725	NA	NA	NA	2.6684	4.20129	NA	NA	NA	2.19885	disrupted ORF
FBpp0278153	NA	NA	14.9306	0	0	NA	NA	NA	1.01147	intact ORF
FBpp0277914	2.37495	6.26669	NA	2.41657	3.61289	1	1	NA	1.31079	intact ORF
FBpp0276121	144.554	299.39	19.4577	154.929	258.058	1	0.931588	1	1.13342	intact ORF
FBpp0276786	NA	NA	1.37427	3.57389	0	NA	NA	NA	2.27644	disrupted ORF
FBpp0278453	3.84104	4.3443	0.373513	6.05236	5.36376	NA	NA	0.953691	1.82366	disrupted ORF
FBpp0276145	NA	NA	2.44516	0.912344	2.4168	NA	NA	NA	NA	NA
FBpp0278157	NA	NA	NA	0	0	NA	NA	1	1.75333	disrupted ORF
FBpp0278091	NA	NA	NA	0	0	0.874708	1	0.908836	1.34869	intact ORF
FBpp0277490	NA	NA	NA	4.48945	28.8547	NA	1	NA	2.15041	disrupted ORF
FBpp0277452	7.67726	3.53347	2.79774	1.81164	2.69398	NA	NA	NA	NA	disrupted ORF
FBpp0276783	370.844	242.922	70.4809	265.733	185.058	NA	0.921615	0.927949	1.25851	intact ORF
FBpp0276916	1.53371	0.805567	0	5.03418	7.02224	1	0.922264	0.934028	1.4899	disrupted ORF
FBpp0278130	10.5922	17.9068	NA	0	0.115593	NA	NA	0.844758	1.04176	intact ORF
FBpp0278706	5.62347	4.22891	0.114751	48.6519	37.7183	NA	NA	NA	1.26976	intact ORF
FBpp0277858	8.57991	3.75577	NA	22.3769	6.41338	NA	NA	0.827027	1.10801	intact ORF
FBpp0276503	30.8631	52.8601	4.00038	24.9457	43.3631	1	1	0.859845	1.53455	intact ORF
FBpp0278674	170.071	51.5505	NA	28.2357	12.9867	NA	0.964912	NA	1.60148	disrupted ORF
FBpp0277562	NA	NA	0.217919	NA	NA	NA	NA	NA	NA	disrupted ORF
FBpp0276234	266.334	301.086	71.1659	262.438	459.978	1	1	1	1.00177	intact ORF
FBpp0277168	81.6687	118.114	6.78214	91.9303	391.646	NA	NA	NA	1.98346	intact ORF
FBpp0276654	7.29561	9.81314	5.05754	0	0.43274	1	1	0.992326	1.88856	disrupted ORF
FBpp0278405	1.2346	1.86127	0	3.9662	33.7312	NA	NA	NA	2.33686	intact ORF
FBpp0276281	18.9952	29.2885	10.6774	17.8165	25.0798	1	1	0.857426	1.42887	intact ORF
FBpp0276342	NA	NA	5.00823	2.1813	7.97354	NA	0.969769	0.970565	1.2949	intact ORF
FBpp0276413	0	0.163004	NA	0.150794	1.39358	NA	NA	NA	1.30724	intact ORF
FBpp0275909	NA	NA	0.443071	NA	NA	NA	1	NA	1.14203	intact ORF
FBpp0279670	NA	NA	0.904094	NA	NA	NA	NA	NA	2.16437	intact ORF
FBpp0278668	1.85356	1.33228	NA	0.957539	1.42951	NA	NA	NA	1.5444	intact ORF
FBpp0277032	NA	NA	NA	2786.29	6765.06	1	1	NA	1.80157	intact ORF
FBpp0278801	NA	NA	2.01505	0	0	NA	NA	NA	NA	NA
FBpp0276539	10.9731	17.4208	1.27504	12.1942	9.83638	1	1	0.929855	1.56743	disrupted ORF
FBpp0276065	NA	NA	NA	0.476423	2.08005	NA	NA	NA	1.35387	disrupted ORF
FBpp0276508	2.65018	8.94817	NA	32.7521	19.3171	1	1	1	1.22471	intact ORF
FBpp0276819	NA	NA	NA	2.25664	8.12568	NA	NA	NA	1.00911	intact ORF
FBpp0278248	25.2914	22.9709	NA	7.83025	33.8229	NA	NA	NA	1.62333	intact ORF
FBpp0275911	NA	NA	0.957291	4.07008	5.26437	NA	1	0.873068	1.15728	intact ORF
FBpp0277530	NA	NA	11.5447	4.70075	2.04366	NA	NA	NA	1.71269	intact ORF
FBpp0276862	NA	NA	1.6957	8.05924	0.505675	NA	NA	NA	1.28034	disrupted ORF
FBpp0277713	NA	NA	10.157	37.8238	36.0679	NA	NA	0.938303	1.33517	disrupted ORF
FBpp0277488	35.1025	28.1602	4.05308	8.93826	16.3667	1	1	NA	2.01439	intact ORF
FBpp0277979	75.8426	65.5058	0.8163	16.0972	11.56	0.857143	1	0.974321	1.86826	intact ORF
FBpp0276702	1.2597	1.07658	0	1.93129	2.61017	NA	NA	NA	1.99493	intact ORF
FBpp0276749	18.7667	24.9918	21.2902	46.6625	44.9409	NA	NA	1	1.56633	intact ORF
FBpp0277653	0	0	0.129852	0	0	NA	NA	NA	NA	NA
FBpp0276868	NA	NA	NA	3.37103	8.3565	NA	NA	NA	2.15027	intact ORF
FBpp0278441	NA	NA	0	NA	NA	NA	1	NA	3.66986	intact ORF
FBpp0278439	45.0107	23.6876	19.3938	27.2823	34.8489	NA	NA	0.981804	1.44043	disrupted ORF
FBpp0275928	6.6851	6.18726	5.42765	0.517611	0.869979	1	1	1	1.00743	intact ORF
FBpp0275978	19.2334	28.0348	9.76387	10.1714	5.94547	NA	NA	NA	NA	NA
FBpp0278567	2.0513	1.64008	NA	0.453586	1.47181	NA	NA	NA	1.52841	disrupted ORF
FBpp0276222	14.41	9.2914	11.463	14.1656	13.7809	NA	NA	NA	NA	NA
FBpp0275933	1.68769	3.5989	1.97401	3.35869	4.99249	NA	NA	NA	NA	NA
FBpp0278519	1.25315	0.160337	NA	0.545984	0.952995	NA	NA	NA	1.28466	disrupted ORF
FBpp0278062	19.2447	24.493	10.1993	19.2887	19.9628	NA	NA	NA	1.10026	disrupted ORF
FBpp0276335	24.0957	23.3773	5.20233	7.88589	16.3995	NA	NA	1	0.93507	disrupted ORF
FBpp0275902	9.21379	10.7099	2.15437	14.5869	10.7721	NA	0.984016	0.940166	0.916235	intact ORF
FBpp0277120	15.172	14.9148	0.287809	4.67534	8.6855	NA	NA	NA	1.28526	disrupted ORF
FBpp0277853	42.7663	48.176	2.91992	48.0072	42.695	1	1	NA	0.919906	disrupted ORF
FBpp0277966	0.217399	0.271288	0	2.28232	3.27596	NA	NA	NA	2.07002	intact ORF
FBpp0277753	3.38572	4.45436	4.02043	12.1678	5.14261	NA	NA	NA	1.06841	disrupted ORF
FBpp0277417	NA	NA	NA	0	0	NA	1	1	1.1196	disrupted ORF
FBpp0277425	3.2631	4.85219	1.55615	3.67949	6.55085	NA	NA	NA	1.44131	NA
FBpp0276992	12.4963	16.3151	4.35211	28.0532	18.8716	1	1	1	1.5653	intact ORF
FBpp0275846	18.1737	18.8461	3.58995	0	0	NA	NA	0.929515	1.07149	disrupted ORF
FBpp0278088	NA	NA	2.93372	5.753	0.034729	NA	NA	NA	3.1367	intact ORF
FBpp0278200	287.681	189.672	65.7836	146.23	144	1	0.957885	1	1.12485	intact ORF
FBpp0276666	2.64052	16.2261	0	4.58775	12.2343	NA	NA	NA	2.36622	disrupted ORF
FBpp0278046	8.12069	8.8189	3.29463	14.86	10.1398	1	1	1	1.45675	intact ORF
FBpp0276271	NA	NA	NA	0	0.006895	NA	NA	NA	NA	NA
FBpp0276153	NA	NA	NA	0.579779	1.39266	NA	NA	NA	NA	NA
FBpp0277945	2.79244	5.66432	6.52418	0.421704	0.697026	NA	1	NA	1.2107	disrupted ORF
FBpp0277299	2.67644	1.63376	0	3.31195	2.20467	NA	NA	NA	1e-07	intact ORF
FBpp0278348	NA	NA	0.360917	49.4285	5.47954	NA	NA	NA	NA	NA
FBpp0277623	39.8354	43.2391	NA	42.0754	30.7945	NA	NA	NA	NA	disrupted ORF
FBpp0276623	NA	NA	0.435784	NA	NA	NA	NA	NA	NA	NA
FBpp0277709	0.879696	3.18296	NA	5.10329	3.58138	NA	NA	NA	1.31519	disrupted ORF
FBpp0278051	NA	NA	0.818595	NA	NA	NA	NA	NA	NA	NA
FBpp0277352	NA	NA	NA	10.3029	14.0185	NA	NA	1	1.1473	intact ORF
FBpp0276038	NA	NA	NA	7.6202	0	NA	NA	NA	NA	NA
FBpp0276405	30.4401	8.8082	NA	48.6996	47.5563	NA	NA	NA	1.25996	disrupted ORF
FBpp0276377	NA	NA	NA	14.8783	24.292	NA	1	1	1.3917	NA
FBpp0277878	15.3855	13.7924	8.0903	19.8885	18.6735	NA	NA	0.976353	1.05263	intact ORF
FBpp0277089	36.5649	24.0564	7.87092	26.1062	41.0368	NA	NA	0.825581	1.34629	intact ORF
FBpp0278284	4.46339	7.95559	2.28012	6.36455	12.3571	NA	0.994178	1	1.16266	NA
FBpp0276191	NA	NA	1.11914	28.0294	0.708212	NA	NA	NA	2.21526	intact ORF
FBpp0277892	521.253	567.376	228.013	174.947	187.34	1	1	1	1.04548	intact ORF
FBpp0277436	9.87163	10.5645	0.826263	5.73807	6.54797	1	1	0.90039	1.01477	disrupted ORF
FBpp0276850	NA	NA	0.263023	NA	NA	NA	NA	NA	2.43587	intact ORF
FBpp0275835	8.40262	7.65304	1.0653	12.8418	9.42423	NA	NA	NA	NA	NA
FBpp0277028	14.4495	17.3155	0.878609	9.43037	36.934	NA	0.97179	NA	1.89875	intact ORF
FBpp0275841	NA	NA	1.91668	4.59231	0.063358	NA	NA	NA	1.62986	disrupted ORF
FBpp0278389	16.8834	8.49684	7.06644	20.4618	13.09	NA	NA	NA	NA	NA
FBpp0275737	3.53764	1.25241	0.500137	0	0	NA	NA	NA	1.06167	disrupted ORF
FBpp0278724	13.1943	6.39465	1.29228	5.30023	11.5765	NA	NA	NA	1.05181	intact ORF
FBpp0278129	47.3222	37.6009	12.6679	0	0	NA	1	NA	1.12428	intact ORF
FBpp0277253	NA	NA	NA	0	0	NA	1	1	1.2852	intact ORF
FBpp0278685	31.4973	54.0626	5.00118	12.9177	34.7114	1	1	NA	1.92426	intact ORF
FBpp0278089	3.46258	5.73639	NA	7.78094	9.69186	NA	0.816187	0.992754	1.82217	disrupted ORF
FBpp0276082	1.43318	0.778818	NA	1.79015	2.90905	NA	NA	0.81223	2.47501	intact ORF
FBpp0275735	16.1451	11.5417	2.42865	12.8479	16.5838	NA	NA	0.94417	1.00634	disrupted ORF
FBpp0277117	NA	NA	1.10542	NA	NA	NA	NA	NA	2.49631	intact ORF
FBpp0277899	NA	NA	0.833732	0.395111	1.28257	NA	1	NA	2.62695	intact ORF
FBpp0276964	11.469	6.86325	0.782761	0.14403	0.087464	1	0.945166	NA	1.14413	disrupted ORF
FBpp0278550	NA	NA	12.4587	8.99836	9.53493	NA	NA	NA	NA	NA
FBpp0275754	NA	NA	0.560046	0.654659	1.69192	NA	NA	NA	NA	NA
FBpp0278174	NA	NA	0.365741	0.382204	0.668383	NA	NA	NA	NA	intact ORF
FBpp0277736	2.38283	1.74208	0.351212	1.30744	1.03058	1	0.953819	NA	1.54011	disrupted ORF
FBpp0277952	169.489	33.4684	8.53507	29.5838	28.9358	1	1	0.82089	1.22958	NA
FBpp0276339	NA	NA	NA	0.685406	0.508046	NA	NA	NA	0.939313	intact ORF
FBpp0277513	NA	NA	2.43148	0	0	NA	1	NA	2.69815	NA
FBpp0276613	24.3199	12.1011	2.78845	22.9497	20.0209	NA	NA	0.981653	0.994533	intact ORF
FBpp0278776	26.8566	30.5249	8.13685	41.1555	38.8139	NA	0.84021	1	1.01452	intact ORF
FBpp0276286	77.3187	145.485	0.258045	41.9732	326.266	NA	1	NA	2.60332	intact ORF
FBpp0276778	18.7458	29.7458	3.35715	19.8208	21.4518	NA	NA	0.902163	1.04009	disrupted ORF
FBpp0276825	5.5861	11.0084	5.11837	8.88122	10.2989	NA	NA	NA	1.22006	intact ORF
FBpp0276007	NA	NA	NA	8.73332	6.98545	NA	NA	NA	NA	NA
FBpp0276561	5.6112	6.33545	0.263348	7.27463	8.39331	1	1	0.885078	2.70211	disrupted ORF
FBpp0276470	29.5077	21.9595	2.92327	8.65043	17.4508	NA	NA	0.944061	1.44317	disrupted ORF
FBpp0276229	30.9108	23.1954	4.47928	31.6433	39.9478	NA	NA	NA	NA	NA
FBpp0275957	NA	NA	0.29424	NA	NA	NA	NA	NA	2.4484	disrupted ORF
FBpp0276797	15.0254	17.4883	NA	18.167	9.74387	NA	0.922886	NA	1e-07	intact ORF
FBpp0277539	NA	NA	NA	33.8147	0.884071	NA	NA	NA	2.38027	intact ORF
FBpp0278467	15.7373	16.7075	0.215691	12.535	21.1322	NA	1	NA	1.43551	disrupted ORF
FBpp0278436	104.221	103.766	0.269094	48.4235	94.1281	NA	NA	NA	NA	NA
FBpp0277600	393.107	246.806	5.5034	0	0	NA	NA	NA	NA	intact ORF
FBpp0276496	23.2934	30.5724	NA	31.3299	16.7991	1	1	1	1.22045	intact ORF
FBpp0276293	NA	NA	NA	19.6645	72.0317	NA	NA	NA	1e-07	intact ORF
FBpp0275880	31.7695	52.7334	7.72765	34.6414	25.6434	NA	0.976257	1	1.29303	intact ORF
FBpp0278378	6.78671	6.30664	2.44908	10.0376	9.42618	NA	NA	NA	1.56229	intact ORF
FBpp0277336	7.52037	6.84972	5.47914	0.245929	1.70693	NA	NA	NA	2.08656	disrupted ORF
FBpp0277902	14.8171	12.1379	9.69414	0	0	1	0.997216	0.937138	1.12806	intact ORF
FBpp0276548	24.8754	22.7533	1.10737	24.4234	34.1129	0.986054	0.98561	NA	2.27363	disrupted ORF
FBpp0278671	5.27042	10.9062	0.900401	0	0	NA	NA	NA	NA	disrupted ORF
FBpp0277665	5.72884	7.15272	10.6591	12.5035	10.2425	NA	NA	NA	NA	intact ORF
FBpp0277169	0	0	NA	0.25189	0.497132	NA	NA	NA	2.26553	intact ORF
FBpp0276977	4.05987	4.49191	1.00749	0	0	NA	1	1	1.23097	intact ORF
FBpp0277577	4.0694	2.82598	NA	3.05394	5.32991	NA	NA	NA	2.18862	disrupted ORF
FBpp0278320	4.68495	7.07793	2.3051	6.56126	9.40256	NA	NA	NA	1.37371	intact ORF
FBpp0275891	NA	NA	1.72167	14.2652	8.027	NA	NA	0.908651	1.28116	intact ORF
FBpp0276479	86.7852	36.9896	NA	55.8637	33.7508	NA	1	NA	2.1187	intact ORF
FBpp0291594	NA	NA	NA	0	0	NA	NA	NA	NA	NA
FBpp0277588	28.2892	27.5978	3.45884	0	0	1	0.987465	0.97493	1.28449	disrupted ORF
FBpp0277062	44.068	36.6894	13.2606	52.5303	67.4933	NA	NA	NA	1.18636	intact ORF
FBpp0275828	45.5362	116.681	28.0773	31.3686	43.7999	NA	NA	NA	NA	NA
FBpp0277644	15.9617	23.2877	0.434737	8.52314	11.0705	NA	NA	NA	0.988847	intact ORF
FBpp0278492	NA	NA	NA	0	0	NA	NA	NA	NA	NA
FBpp0278267	NA	NA	3.67251	0	0	NA	NA	NA	NA	NA
FBpp0276688	58.5435	46.1204	11.5069	3.27413	13.7208	1	0.870997	1	1.30969	intact ORF
FBpp0278629	NA	NA	2.06742	0	0	1	1	0.976616	1.13792	disrupted ORF
FBpp0277324	31.2794	32.7827	NA	21.843	32.9932	1	1	NA	1.41139	intact ORF
FBpp0272000	10.904	12.8001	NA	21.0909	8.10619	NA	NA	NA	NA	NA
FBpp0278815	9.26501	13.8619	5.14192	0.050625	6.74679	NA	NA	0.943145	1.37609	intact ORF
FBpp0277685	2.84327	2.35419	0.817403	5.5341	4.79627	NA	NA	NA	1.5693	intact ORF
FBpp0278498	NA	NA	NA	0	0	NA	NA	NA	NA	NA
FBpp0276096	NA	NA	NA	0.226972	0	NA	1	NA	2.81461	intact ORF
FBpp0275966	0	0.573903	0.216198	0.25437	0.16006	1	1	NA	2.02945	intact ORF
FBpp0277090	NA	NA	NA	2.35875	2.65021	NA	NA	NA	1.55978	intact ORF
FBpp0276135	7.35774	17.8788	0	2.53455	15.5456	NA	NA	NA	NA	NA
FBpp0277677	20.9476	18.3186	1.65011	19.138	17.6996	0.88708	1	NA	1.91983	intact ORF
FBpp0277699	0	0.841992	NA	0	1.98627	NA	NA	NA	1.44255	disrupted ORF
FBpp0277957	8.84575	4.4726	3.48493	10.8393	8.61256	NA	NA	NA	2.10957	intact ORF
FBpp0291224	NA	NA	NA	0	0	1	1	0.86385	0.942321	disrupted ORF
FBpp0278583	15.0193	10.6287	5.06211	15.3016	22.0249	NA	NA	NA	NA	NA
FBpp0278733	NA	NA	0.247393	NA	NA	NA	NA	NA	1.53219	disrupted ORF
FBpp0276635	17.8524	21.6809	2.46511	23.7532	21.1115	0.974142	1	0.972844	2.03562	intact ORF
FBpp0276307	55.2373	31.371	1.15739	35.7798	29.6951	NA	1	NA	1.3396	disrupted ORF
FBpp0277975	NA	NA	0.415709	NA	NA	NA	NA	NA	NA	NA
FBpp0276355	40.0641	39.0612	32.5393	32.1238	46.2478	NA	NA	1	1.83196	NA
FBpp0277398	0.877153	2.67376	2.05923	5.67887	6.50028	NA	NA	NA	NA	intact ORF
FBpp0278653	8.95294	9.76291	2.51642	0	0	NA	1	NA	1.25744	disrupted ORF
FBpp0278038	NA	NA	NA	0	0	0.962963	0.873283	0.873908	1.00535	NA
FBpp0277428	207.328	53.459	4.02621	59.2691	49.3775	1	0.908455	0.91395	1.59861	intact ORF
FBpp0278790	NA	NA	NA	0	0	NA	1	1	NA	NA
FBpp0276683	11.402	7.55687	0.876709	6.16065	14.0246	NA	1	NA	1.20449	intact ORF
FBpp0277150	49.2306	35.9702	20.0772	28.5857	32.1748	1	0.88339	1	1.99503	disrupted ORF
FBpp0277741	33.836	34.4631	2.58856	0	0	1	0.899371	0.900629	1.32564	intact ORF
FBpp0278771	1.77488	1.43936	0.025022	0	0	NA	NA	NA	NA	NA
FBpp0277180	7.02837	5.1762	1.6349	10.328	11.4497	NA	1	0.902655	0.891961	intact ORF
FBpp0275973	14.9066	17.3825	3.01017	27.2733	10.4706	1	1	1	1.13427	intact ORF
FBpp0276836	11.305	7.20933	6.1614	9.58697	13.7981	NA	NA	1	1.26468	intact ORF
FBpp0278170	NA	NA	NA	0.095694	0.052334	NA	NA	NA	2.2322	intact ORF
FBpp0277277	NA	NA	0.900584	85.5289	0	NA	NA	NA	2.62031	disrupted ORF
FBpp0278181	0	0.152622	NA	0	0.414941	NA	NA	NA	1.27612	intact ORF
FBpp0275941	7.44604	11.3244	2.40817	11.1562	16.5652	1	1	0.951691	1.45135	disrupted ORF
FBpp0278665	50.6713	58.8394	21.0603	0.208618	0.386358	NA	NA	NA	NA	NA
FBpp0277887	54.2545	29.0469	6.12442	58.9641	42.5046	NA	0.820675	1	0.791875	intact ORF
FBpp0275768	NA	NA	1.62562	4.81454	6.06636	NA	1	1	1.24565	disrupted ORF
FBpp0276716	0.787462	11.836	NA	1.54566	1.98184	NA	NA	NA	0.979892	disrupted ORF
FBpp0277585	NA	NA	NA	11.4504	5.85346	NA	NA	NA	0.782764	intact ORF
FBpp0278578	NA	NA	9.6279	0.757147	0.713033	NA	NA	NA	NA	NA
FBpp0277125	7.07208	7.84689	0.156654	5.28753	4.88058	1	1	NA	2.53006	disrupted ORF
FBpp0278493	3.13921	1.2737	NA	NA	NA	NA	NA	NA	2.76908	intact ORF
FBpp0277464	NA	NA	0.887538	NA	NA	NA	NA	NA	3.7186	disrupted ORF
FBpp0278760	25.2329	9.35737	1.37373	18.0548	22.277	NA	NA	NA	1.20789	intact ORF
FBpp0278703	103.315	52.7673	9.02808	83.511	74.796	NA	NA	NA	NA	NA
FBpp0277558	NA	NA	10.427	22.3573	37.3082	NA	1	NA	1.93165	intact ORF
FBpp0278225	3.54054	10.2845	0.390443	4.86351	9.69357	1	1	0.875274	1.48536	disrupted ORF
FBpp0277056	74.2326	95.5553	17.0491	69.9395	78.6751	0.995899	1	NA	1.70441	disrupted ORF
FBpp0275879	72.2566	113.853	6.25575	0	0	NA	NA	NA	NA	NA
FBpp0278069	11.0141	7.05098	2.29551	15.9897	9.21533	0.966153	1	1	1.17481	disrupted ORF
FBpp0278710	3.7043	4.73769	3.32544	4.41915	3.36792	NA	NA	0.976171	1.29539	intact ORF
FBpp0275722	0	0	0	20.4322	20.1668	NA	NA	1	0.754984	intact ORF
FBpp0277702	5.4004	8.06659	1.79586	9.73321	7.00514	NA	1	0.897707	1.7062	disrupted ORF
FBpp0275761	70.3735	82.9935	34.6337	58.0559	74.5171	NA	NA	NA	NA	NA
FBpp0278256	7.89392	4.82338	1.11674	0	0	NA	NA	1	1.52938	disrupted ORF
FBpp0279674	NA	NA	3.17058	0	0	NA	NA	NA	1.17586	intact ORF
FBpp0276761	2.07483	2.9257	0	3.44878	3.83825	NA	NA	NA	1.11998	intact ORF
FBpp0276832	285.534	97.9946	1.13212	140.418	270.16	NA	NA	NA	1.11474	intact ORF
FBpp0278678	12.2857	15.4949	3.20052	22.496	22.2833	NA	NA	NA	NA	NA
FBpp0278571	NA	NA	52.3508	0	0	NA	NA	NA	NA	NA
FBpp0278210	6.05967	9.68822	4.7234	9.94015	12.6676	NA	1	1	1.29732	disrupted ORF
FBpp0278109	8.76181	8.81037	6.6632	9.02609	4.20174	NA	NA	NA	1.29267	intact ORF
FBpp0276853	0	0.431016	NA	0.080303	0.2891	NA	NA	NA	1.7335	disrupted ORF
FBpp0276189	1.94246	0.486706	NA	1.40063	1.79406	NA	NA	NA	1.69553	disrupted ORF
FBpp0275796	4.94753	7.7936	2.34068	5.86756	17.6583	NA	NA	NA	1.46065	intact ORF
FBpp0275773	NA	NA	0	NA	NA	NA	NA	NA	2.19679	intact ORF
FBpp0277367	21.5684	20.0799	1.25099	0	0	NA	0.987207	NA	1.58128	NA
FBpp0275755	NA	NA	0.932867	28.0099	0.164315	NA	NA	NA	1.55278	disrupted ORF
FBpp0277504	NA	NA	NA	120.088	198.135	NA	NA	NA	NA	intact ORF
FBpp0277481	NA	NA	NA	0	0.460892	NA	1	NA	1.57139	intact ORF
FBpp0276881	3.77711	4.44969	NA	0.305872	4.57563	NA	NA	NA	3.53985	disrupted ORF
FBpp0277378	NA	NA	0.603286	0.351291	0.353242	NA	0.960591	NA	3.51225	NA
FBpp0278476	18.0874	12.3078	1.37336	23.6865	25.5435	NA	NA	NA	NA	NA
FBpp0277113	18.0791	45.5676	2.20075	15.0771	20.4574	NA	NA	NA	1.75513	intact ORF
FBpp0278362	25.3556	27.1731	3.07646	0.14783	0.800773	NA	NA	NA	NA	NA
FBpp0276198	1.98691	1.92703	NA	3.03332	3.53143	NA	NA	NA	NA	NA
FBpp0277266	NA	NA	57.7179	28.9227	53.8282	NA	1	NA	1.33468	disrupted ORF
FBpp0278531	5.70179	5.37713	2.41674	5.00855	4.58456	1	1	1	0.998792	intact ORF
FBpp0277865	57.8039	22.9173	7.03113	44.7769	50.0349	NA	NA	NA	0.8901	intact ORF
FBpp0276171	50.2706	32.7091	1.68826	37.0728	31.6305	1	1	0.976053	1.09911	disrupted ORF
FBpp0277871	136.121	72.0581	4.70488	66.6852	64.991	NA	NA	0.90057	1.07984	disrupted ORF
FBpp0278769	28.5255	15.0591	NA	30.0736	35.8203	NA	NA	NA	NA	intact ORF
FBpp0275743	NA	NA	3.82435	NA	NA	NA	NA	NA	1.49241	intact ORF
FBpp0276230	69.7655	52.3504	33.2091	60.7231	73.1262	NA	NA	NA	NA	NA
FBpp0278755	0.169603	0	0	0.675846	0.620294	NA	NA	NA	1.23876	NA
FBpp0275854	46.0279	416.165	1.05348	10.3806	22.5689	NA	1	NA	1.19748	intact ORF
FBpp0277007	2.91903	5.57667	16.3268	1.11969	1.26239	NA	0.984334	0.954895	1.66474	disrupted ORF
FBpp0278370	181.976	141.806	39.0378	115.96	125.09	1	0.914077	0.937381	1.49967	NA
FBpp0275869	1.28785	0.312274	0.155987	9.31638	1.14985	NA	NA	NA	1.6551	disrupted ORF
FBpp0277249	25.9607	27.0911	3.30707	47.9763	70.4811	NA	NA	1	1.30561	disrupted ORF
FBpp0277970	0.336868	0.175843	0	0.605786	2.04313	NA	NA	NA	1.73087	disrupted ORF
FBpp0276928	10.8876	9.41167	4.10494	8.06972	7.86443	NA	1	NA	2.3661	intact ORF
FBpp0277922	NA	NA	NA	0	0	NA	NA	NA	1.42426	intact ORF
FBpp0278168	NA	NA	NA	0.244798	0.336931	NA	NA	NA	2.27575	intact ORF
FBpp0276481	1.10074	0.626916	0.350308	1.18381	0	NA	0.92419	NA	1.27506	NA
FBpp0276049	NA	NA	NA	0.607036	2.12289	NA	NA	NA	2.24444	intact ORF
FBpp0276486	9.20958	12.7868	1.48094	13.1862	13.7441	1	1	0.915306	1.63361	disrupted ORF
FBpp0276998	30.3125	34.2533	1.5605	11.6186	26.2689	1	1	0.889362	1.25811	intact ORF
FBpp0276661	41.2746	34.2695	16.3511	31.6503	26.5666	NA	1	0.831373	1.22969	intact ORF
FBpp0276261	NA	NA	1.32733	NA	NA	NA	NA	NA	1.56939	disrupted ORF
FBpp0277296	NA	NA	NA	78.4298	221.368	NA	NA	NA	2.60621	intact ORF
FBpp0278120	121.225	11.3951	3.01328	15.7373	22.4396	NA	1	1	0.890552	intact ORF
FBpp0278276	NA	NA	NA	0.406665	1.13902	NA	0.855886	NA	1.13061	NA
FBpp0277016	11.0044	2.88555	0.654844	20.7419	18.263	NA	1	NA	1.22279	disrupted ORF
FBpp0277826	19.6431	7.46863	NA	14.9956	16.5493	NA	NA	1	1.34546	disrupted ORF
FBpp0278057	23.6292	15.5976	19.7703	30.5523	37.5043	NA	NA	1	1.17963	intact ORF
FBpp0278636	0.465647	0.795425	0	0.31909	0.491956	NA	NA	NA	NA	NA
FBpp0278084	65.8518	37.6798	NA	32.1948	132.285	NA	NA	NA	NA	NA
FBpp0276468	7.1206	11.7146	18.7615	10.6629	9.07175	NA	NA	1	1.21569	disrupted ORF
FBpp0275981	2874.01	2409.24	24.0943	2474.19	4893.3	NA	1	1	1.13294	intact ORF
FBpp0278416	9.52324	10.0723	NA	11.4018	29.8963	1	1	0.882096	1.55703	intact ORF
FBpp0277534	NA	NA	18.0342	0	0	1	0.955645	1	1.51597	intact ORF
FBpp0275888	7.45094	8.1165	2.5569	6.34929	4.48182	NA	0.983305	0.943005	1.40959	disrupted ORF
FBpp0278429	12.526	8.9615	0	7.83669	10.9634	NA	1	0.935652	1.53929	NA
FBpp0276890	4.2142	1.14164	0	5.50396	13.9078	NA	NA	NA	1.98092	intact ORF
FBpp0276575	118.286	93.3024	10.6633	109.488	105.14	1	NA	NA	0.964893	intact ORF
FBpp0278079	1.41203	0.732062	0.031836	0.566125	1.09886	NA	NA	NA	1.92449	intact ORF
FBpp0276108	NA	NA	0	24.76	12.5431	NA	NA	1	1.65628	disrupted ORF
FBpp0276012	83.5228	23.6906	0.558468	44.9789	27.9552	NA	NA	1	0.642378	intact ORF
FBpp0291214	1.66119	0.707625	NA	0.786456	1.49922	NA	NA	NA	NA	NA
FBpp0276902	0	0.458293	NA	0.628818	6.72482	NA	NA	NA	2.05516	intact ORF
FBpp0275974	NA	NA	7.92917	0	0	0.993377	NA	0.919355	0.974844	disrupted ORF
FBpp0277229	330.74	294.304	NA	518.188	388.803	NA	NA	NA	1.4281	intact ORF
FBpp0276149	3.79739	6.27593	NA	5.74606	8.12704	NA	NA	NA	2.02121	disrupted ORF
FBpp0277748	7.21379	5.92306	1.72124	0	0	NA	NA	0.84796	1.09163	intact ORF
FBpp0277911	NA	NA	NA	67.0612	57.834	NA	1	NA	0.994298	NA
FBpp0276991	78.3881	67.0281	3.24669	31.2245	56.8372	1	1	0.834068	1.77229	disrupted ORF
FBpp0277549	NA	NA	NA	2.31337	4.84992	NA	NA	NA	NA	intact ORF
FBpp0276072	11.686	6.91754	2.59621	6.75669	8.64672	NA	NA	NA	NA	NA
FBpp0277661	NA	NA	1.20915	3.28381	0.110058	NA	NA	NA	1.19985	NA
FBpp0276015	8.38393	10.0312	2.45224	19.5112	14.6624	NA	1	1	1.027	intact ORF
FBpp0276544	88.3946	93.9766	47.6177	113.46	136.946	1	1	1	1.29098	intact ORF
FBpp0278487	NA	NA	0.274722	NA	NA	NA	NA	NA	2.23894	intact ORF
FBpp0278230	NA	NA	NA	29.1722	28.9168	1	1	1	1.10939	intact ORF
FBpp0276915	1.1927	0.629008	0.45659	0.75749	0.878582	NA	1	NA	3.03696	intact ORF
FBpp0276312	9.12648	8.27305	0.210751	11.1865	16.0463	NA	NA	NA	NA	NA
FBpp0278811	12.8264	12.8742	5.61357	16.8075	17.4721	NA	1	1	1.0969	intact ORF
FBpp0276022	3.40712	5.57695	0.232402	4.76518	4.72617	NA	0.968729	0.835662	1.4858	disrupted ORF
FBpp0276507	294.103	166.179	NA	108.715	203.82	1	1	1	1.11755	intact ORF
FBpp0276395	NA	NA	NA	19.5128	21.9001	1	1	NA	0.982019	disrupted ORF
FBpp0276102	NA	NA	3.17158	6.72903	6.67063	NA	NA	1	1.07414	intact ORF
FBpp0276021	NA	NA	NA	0	0	NA	NA	NA	NA	NA
FBpp0277758	NA	NA	NA	0.194165	0.393974	NA	NA	NA	2.07223	intact ORF
FBpp0278652	0	0	0	0.454359	0.224727	NA	NA	NA	NA	NA
FBpp0278329	3.09386	2.39823	NA	3.22892	6.72208	NA	NA	NA	NA	NA
FBpp0277931	17.1828	9.24337	7.623	3.77557	5.75677	NA	NA	NA	2.88832	intact ORF
FBpp0278748	NA	NA	NA	0	0	NA	NA	NA	NA	NA
FBpp0277783	12.8316	8.03582	0.236306	0	0	NA	NA	NA	NA	NA
FBpp0277854	48.2946	35.6989	14.5652	42.3031	58.6404	1	NA	0.982729	0.867377	NA
FBpp0275780	NA	NA	0.155882	4.19391	4.58406	NA	NA	NA	NA	NA
FBpp0277570	14.2836	28.945	7.39113	38.1463	18.8447	1	1	1	1.37679	intact ORF
FBpp0276589	41.098	18.3461	2.29903	94.0532	27.3427	NA	NA	NA	1.00133	intact ORF
FBpp0278185	0	0	NA	0	1.51194	NA	NA	NA	1.64583	intact ORF
FBpp0277832	4.83882	6.46205	3.19072	13.4741	4.01872	NA	0.900422	NA	1.32782	intact ORF
FBpp0278240	NA	NA	NA	0	1.08516	NA	NA	NA	1.36448	disrupted ORF
FBpp0278134	0.349836	0.494161	0	0.256505	0.562121	NA	NA	NA	1.13926	disrupted ORF
FBpp0276712	37.8576	23.7255	0.573264	2.77014	2.57634	1	1	NA	2.33811	disrupted ORF
FBpp0275961	1.66851	5.98541	4.96723	0	0	NA	NA	NA	NA	NA
FBpp0277792	NA	NA	NA	0.293086	0.284374	NA	NA	NA	2.89075	disrupted ORF
FBpp0277731	1.95828	1.21099	NA	0.744997	1.77414	NA	NA	NA	1.72633	intact ORF
FBpp0277763	29.473	28.0834	8.21006	0	0	NA	NA	NA	NA	intact ORF
FBpp0291218	40.0082	56.5014	8.4775	23.2362	39.7643	NA	NA	NA	1.17074	disrupted ORF
FBpp0278369	3.55343	2.04657	0.929772	8.68075	1.27361	NA	NA	NA	NA	intact ORF
FBpp0278695	185.334	184.089	3.67625	154.994	287.493	NA	NA	NA	NA	NA
FBpp0276394	NA	NA	NA	0	0.524124	NA	NA	NA	1.66191	intact ORF
FBpp0276062	14.861	10.3563	3.91467	2.59566	4.0675	NA	0.996552	NA	1.57159	intact ORF
FBpp0277981	109.504	384.275	NA	150.053	564.781	NA	1	NA	1.10257	intact ORF
FBpp0276323	1.48501	0.771473	NA	0.078851	0.175298	NA	NA	NA	1.03581	disrupted ORF
FBpp0276447	8.78493	9.58392	4.7386	19.5966	19.9779	NA	NA	0.987868	1.11984	intact ORF
FBpp0278018	51.9481	30.0861	0.701972	0	0	1	1	0.969977	1.05108	intact ORF
FBpp0276619	36.2924	48.717	10.9086	7.20276	11.0185	NA	NA	1	1.52977	disrupted ORF
FBpp0277381	1.55664	1.98023	1.29272	3.39498	1.13471	NA	NA	NA	1.24266	intact ORF
FBpp0277668	NA	NA	8.60842	0	0	NA	NA	0.87395	1.32639	intact ORF
FBpp0276550	66.7366	46.7612	0.534009	29.659	91.5059	NA	NA	NA	1.75249	disrupted ORF
FBpp0276910	46.6191	281.92	36.8672	33.2018	137.386	NA	1	NA	2.03182	disrupted ORF
FBpp0276239	18.4847	38.5408	101.553	21.85	20.7411	1	0.986395	1	1.21848	disrupted ORF
FBpp0277615	20.9516	16.8421	13.121	25.4041	25.9993	NA	NA	0.960591	1.10877	NA
FBpp0277218	67.9527	47.3716	0.51401	103.845	117.586	NA	0.955734	0.955734	1.53545	disrupted ORF
FBpp0277603	1.80382	1.46011	NA	4.73061	5.73644	NA	NA	NA	1.63468	disrupted ORF
FBpp0276593	140.359	64.4995	10.571	87.3379	83.3165	1	0.980324	1	1.44166	intact ORF
FBpp0278101	3.66182	2.66045	0.525149	0.211243	0.636586	NA	NA	0.970696	1.40011	disrupted ORF
FBpp0276382	51.4513	70.6158	NA	110.645	229.751	NA	0.856	NA	1.56361	intact ORF
FBpp0276932	NA	NA	0.182385	7.17156	5.3628	1	1	NA	1.79981	intact ORF
FBpp0277670	119.337	62.0306	NA	0	0	NA	NA	NA	NA	intact ORF
FBpp0278041	NA	NA	NA	0.569742	4.07668	1	0.980741	1	1.3138	intact ORF
FBpp0276045	12.1292	4.41216	1.98828	3.31315	9.15469	NA	NA	NA	2.47446	disrupted ORF
FBpp0275818	782.615	694.568	93.4867	422.262	970.619	NA	NA	1	1.112	intact ORF
FBpp0277004	34.7784	7.86507	NA	12.3475	19.6194	NA	0.803922	NA	1.68049	disrupted ORF
FBpp0276649	NA	NA	1.17601	NA	NA	NA	1	NA	1.56082	intact ORF
FBpp0277694	NA	NA	1.53002	0	0	NA	1	0.847529	1.91071	intact ORF
FBpp0278756	NA	NA	0	0.878492	0.239351	NA	NA	NA	NA	intact ORF
FBpp0276406	NA	NA	0.869742	0.955055	0.738304	NA	NA	NA	1.09003	intact ORF
FBpp0278315	41.2448	32.6189	NA	38.4642	70.9559	NA	NA	NA	1.98732	intact ORF
FBpp0276627	29.8065	21.4064	NA	27.2275	26.3174	NA	1	0.883289	1.40907	intact ORF
FBpp0276493	11.1295	44.3583	1.96556	2.06417	1.69055	NA	NA	NA	1.67834	intact ORF
FBpp0291620	8.51814	8.95837	0	11.2915	13.6411	NA	1	NA	1.77092	disrupted ORF
FBpp0277799	0.554098	1.06423	0.514728	2.47702	4.60865	NA	NA	NA	1.83485	disrupted ORF
FBpp0275922	275.359	303.143	48.1815	120.257	139.146	1	1	1	1.15878	intact ORF
FBpp0278735	NA	NA	0.678305	5.0622	0	NA	NA	NA	1.42166	disrupted ORF
FBpp0276622	14.5602	25.7254	14.1096	9.30154	15.5719	NA	NA	NA	1.82785	intact ORF
FBpp0278197	756.072	33.0783	NA	17.1789	18.5626	NA	1	NA	1.5304	intact ORF
FBpp0276995	NA	NA	1.29509	14.6364	15.098	1	1	0.877572	0.902346	disrupted ORF
FBpp0276180	0.312571	1.87478	0.202397	2.062	2.44902	NA	NA	NA	3.09519	intact ORF
FBpp0278300	2.64519	1.2596	NA	0	0.270854	NA	NA	NA	1.53141	disrupted ORF
FBpp0277567	NA	NA	0.313944	NA	NA	NA	NA	NA	2.21162	NA
FBpp0277290	37.5705	30.462	0.982942	0	0	NA	NA	NA	NA	intact ORF
FBpp0275942	NA	NA	NA	32.3669	0.541166	NA	NA	NA	2.60305	intact ORF
FBpp0276706	NA	NA	0.369669	NA	NA	NA	NA	NA	3.02566	intact ORF
FBpp0277431	3.47996	10.0376	2.82464	0	0	NA	NA	NA	NA	NA
FBpp0277475	NA	NA	0.564286	NA	NA	NA	NA	NA	2.01088	intact ORF
FBpp0278289	24.5673	13.3868	0	9.5052	13.8861	NA	NA	0.962015	1.28113	intact ORF
FBpp0276373	4.72689	8.9073	1.07691	10.4176	14.3598	1	1	0.990785	1.31055	disrupted ORF
FBpp0277704	10.2734	23.0731	11.7217	31.4541	38.7105	NA	NA	NA	2.48899	intact ORF
FBpp0276844	8.0062	6.92227	0.178809	43.9339	22.1926	NA	NA	0.906667	1.3753	disrupted ORF
FBpp0278287	41.8077	40.1411	13.1165	29.6598	48.8178	NA	NA	NA	NA	NA
FBpp0278727	99.273	28.6151	6.192	83.923	64.8444	NA	NA	0.905773	1.25084	intact ORF
FBpp0277544	23.1695	18.7505	1.23655	24.7695	22.0566	NA	NA	NA	NA	NA
FBpp0278462	64.3502	63.4502	11.7906	52.668	54.0936	1	1	1	0.917932	disrupted ORF
FBpp0291616	NA	NA	NA	0	0	NA	NA	NA	NA	NA
FBpp0278280	23.2904	10.3986	3.14535	5.01232	9.84974	NA	NA	NA	NA	NA
FBpp0276675	17.9753	26.4546	12.0342	20.2162	18.4468	1	1	NA	0.924765	intact ORF
FBpp0278125	9.59944	8.51779	1.26122	14.8378	11.5442	NA	NA	1	1.12742	intact ORF
FBpp0277837	9.969	31.3451	NA	20.3604	35.0463	NA	1	NA	1.66762	disrupted ORF
FBpp0276426	6.1942	5.04491	2.47854	7.87538	5.42821	1	1	0.963457	0.996561	disrupted ORF
FBpp0276745	1.02355	1.99108	1.92735	1.98504	3.20146	NA	NA	NA	1.82109	intact ORF
FBpp0276086	13.3874	8.58077	NA	13.8906	26.0174	1	1	1	1.50682	intact ORF
FBpp0277257	NA	NA	NA	0	0	NA	NA	NA	NA	NA
FBpp0278385	NA	NA	0.324441	NA	NA	NA	NA	NA	NA	NA
FBpp0277649	73.1278	58.8654	NA	215.716	441.25	1	1	1	1.67684	disrupted ORF
FBpp0275999	NA	NA	2.24945	13.8448	0.242457	NA	NA	NA	1.8103	intact ORF
FBpp0276219	NA	NA	NA	0	0	NA	NA	NA	1.97203	disrupted ORF
FBpp0277967	NA	NA	3.47347	11.8818	15.9457	NA	NA	NA	NA	disrupted ORF
FBpp0276847	NA	NA	NA	2.3741	5.79323	NA	NA	1	2.00671	disrupted ORF
FBpp0278344	2.63147	1.83911	0.220078	0	0	NA	NA	NA	NA	NA
FBpp0276107	22.0481	20.017	0.813097	15.5054	15.8073	NA	NA	NA	NA	NA
FBpp0277233	NA	NA	NA	186.189	231.415	NA	NA	1	2.76914	intact ORF
FBpp0276721	47.9838	39.5588	6.20053	69.1161	70.0912	NA	NA	0.912639	1.22197	intact ORF
FBpp0277626	NA	NA	0	3.76309	0	NA	NA	NA	1.59287	intact ORF
FBpp0277829	20.354	48.1692	13.9777	1.47993	4.35809	NA	NA	NA	1.51868	disrupted ORF
FBpp0278247	18.8159	17.2296	7.81743	0	0	0.842491	1	1	1.24625	disrupted ORF
FBpp0277121	19.816	16.0166	0.254602	36.0777	38.2021	1	1	0.975085	2.12177	intact ORF
FBpp0276417	4.42045	4.30906	0.702638	5.85637	5.18467	NA	1	0.967796	1.15424	disrupted ORF
FBpp0276810	12.3321	17.2697	4.94247	10.7344	21.6379	NA	0.932072	0.974928	1.44108	intact ORF
FBpp0276254	0	4.42024	1.77216	60.7877	86.4185	NA	NA	0.929268	1.36841	intact ORF
FBpp0277013	8.97452	13.2507	2.28975	13.6554	27.1287	NA	1	0.975338	1.15721	NA
FBpp0275915	NA	NA	NA	0	0	NA	NA	NA	NA	NA
FBpp0275868	NA	NA	NA	0.742505	0.137732	NA	NA	NA	NA	NA
FBpp0278114	5.13795	3.14483	0.794327	0	0	NA	NA	NA	NA	NA
FBpp0277815	NA	NA	0.203611	9.11493	4.18024	NA	NA	1	1.20766	intact ORF
FBpp0278351	NA	NA	NA	0	78.5735	NA	NA	NA	NA	NA
FBpp0277318	7.27456	16.0466	NA	5.84402	12.7343	1	1	NA	1e-07	intact ORF
FBpp0276061	33.4456	26.3577	5.69611	27.3	24.6616	NA	NA	NA	NA	NA
FBpp0277069	9.81406	14.4838	2.63807	0	0	NA	NA	NA	NA	NA
FBpp0277036	NA	NA	2.73188	30.5973	0	NA	NA	NA	3.47481	intact ORF
FBpp0277860	NA	NA	1.6419	37.4382	0.171351	NA	NA	NA	1.25083	intact ORF
FBpp0275801	NA	NA	0.248222	NA	NA	NA	NA	NA	2.92937	intact ORF
FBpp0278751	NA	NA	NA	7.14434	14.4311	NA	NA	NA	1.53735	disrupted ORF
FBpp0277525	0	2.08296	0.485921	NA	NA	NA	1	NA	1.97421	intact ORF
FBpp0277991	26.2141	11.587	4.57835	14.8929	21.4788	1	0.857479	0.994987	1.13506	NA
FBpp0275990	NA	NA	NA	46.8798	65.6029	1	1	1	1.16154	intact ORF
FBpp0277986	18.8208	197.739	70.7569	0	0	NA	1	0.902054	0.95873	disrupted ORF
FBpp0277749	7.4584	11.8603	6.96037	15.6987	14.9899	NA	NA	0.989092	1.10382	disrupted ORF
FBpp0277940	78.6089	55.4813	0.295984	0	0	1	1	1	1.66912	disrupted ORF
FBpp0278483	0	0	0	NA	NA	NA	NA	NA	1.37782	intact ORF
FBpp0277261	15.6925	14.907	1.6771	0.116184	0.775319	1	1	1	1.9938	disrupted ORF
FBpp0277632	21.4907	18.3761	10.8001	0	0	NA	0.960526	0.95839	1.14111	NA
FBpp0277606	NA	NA	NA	0	0	NA	NA	NA	NA	intact ORF
FBpp0278548	35.2339	51.4296	2.60589	0	0	NA	NA	NA	NA	NA
FBpp0278215	NA	NA	0	0	0.323502	NA	1	NA	1.34346	intact ORF
FBpp0279675	NA	NA	NA	0.25178	0.104239	NA	NA	NA	1.29316	intact ORF
FBpp0278404	0	0.094111	NA	0.362213	0.403987	NA	NA	NA	2.10399	intact ORF
FBpp0276453	2.768	4.48462	1.83665	3.15035	3.63553	NA	NA	NA	NA	NA
FBpp0277456	NA	NA	NA	0	0	1	1	1	1.20597	intact ORF
FBpp0276814	NA	NA	0.152072	NA	NA	NA	NA	NA	2.41253	intact ORF
FBpp0277144	26.2735	27.2093	0.251614	15.9208	37.9001	NA	NA	NA	NA	NA
FBpp0275906	126.223	64.2902	15.7528	88.6338	84.8726	NA	NA	0.85241	1.05661	intact ORF
FBpp0277469	NA	NA	8.07624	NA	NA	NA	NA	NA	2.29964	intact ORF
FBpp0278675	NA	NA	1.08091	0	0	NA	NA	NA	1.40995	disrupted ORF
FBpp0275994	NA	NA	NA	165.327	131.611	NA	NA	NA	NA	NA
FBpp0276760	NA	NA	9.78314	0.104065	0.145964	0.852217	NA	0.906504	1.07698	intact ORF
FBpp0277184	NA	NA	0.615925	31.5022	26.9142	0.976013	0.983156	1	1.64928	intact ORF
FBpp0277727	173.386	217.262	NA	411.736	2311.25	NA	NA	NA	1.70307	disrupted ORF
FBpp0277327	6.28873	7.04533	2.52953	0	0	1	0.87	0.871667	2.36401	disrupted ORF
FBpp0276139	NA	NA	1.91132	28.7619	26.2017	NA	0.959519	0.999041	1.16999	disrupted ORF
FBpp0278587	21.7343	17.4604	0.207603	27.9181	26.0466	NA	NA	NA	NA	NA
FBpp0277508	34.8208	27.5251	3.0291	38.1183	47.3567	NA	0.880808	1	1.79309	intact ORF
FBpp0275873	22.4204	24.9702	6.67412	43.0869	15.8365	NA	0.899069	0.896286	1.12138	intact ORF
FBpp0277110	21.1956	46.499	NA	9.39675	15.4669	NA	NA	NA	1.36617	intact ORF
FBpp0278833	NA	NA	NA	0	0	NA	NA	NA	NA	NA
FBpp0276582	9.99621	6.7379	4.00963	13.8063	7.77004	NA	NA	NA	0.874619	intact ORF
FBpp0278657	54.2671	34.9163	0.303561	10.2553	14.4134	NA	NA	NA	NA	intact ORF
FBpp0276925	0	0	NA	4.3441	1.92193	NA	NA	NA	1.86494	intact ORF
FBpp0278033	12.1262	13.2993	1.84872	9.14846	11.9047	1	1	1	1.20531	disrupted ORF
FBpp0276168	18.6459	26.1979	5.59043	35	35.6567	1	NA	1	0.952053	intact ORF
FBpp0278002	43.5406	27.5126	NA	15.8496	20.8556	1	1	NA	1.49437	intact ORF
FBpp0277363	NA	NA	2.83688	0	0	NA	NA	NA	NA	NA
FBpp0276250	19.3758	9.23079	5.92526	13.118	24.241	NA	1	0.95124	1.43874	intact ORF
FBpp0276536	0.804501	0.947791	0.239621	0.765043	1.25716	NA	NA	NA	1.92324	intact ORF
FBpp0276804	7.968	9.95115	2.44509	8.74237	10.3066	NA	NA	0.945555	1.18548	disrupted ORF
FBpp0277361	182.852	102.656	0.759445	101.285	121.284	NA	NA	NA	NA	NA
FBpp0278237	NA	NA	0	0	0	NA	NA	NA	1.24196	intact ORF
FBpp0276279	0.55848	1.51944	0.351554	3.20341	3.45521	NA	NA	NA	2.03384	intact ORF
FBpp0277407	0.357219	35.2923	0.122752	0.28548	3.74965	NA	1	NA	2.36075	intact ORF
FBpp0276728	17.8041	24.3589	1.90085	16.9107	28.7654	NA	0.86724	1	1.42177	intact ORF
FBpp0278335	19.1659	8.34948	1.82316	14.3868	16.3646	NA	NA	NA	1.72662	intact ORF
FBpp0276224	0.652526	2.20891	0	4.06542	5.97438	NA	NA	0.915291	1.43923	disrupted ORF
FBpp0276026	84.3694	97.9765	3.43089	9.66574	51.0183	NA	NA	NA	NA	NA
FBpp0278536	18.5264	12.7653	4.11009	20.2679	16.1286	0.984359	NA	0.992362	1.6064	intact ORF
FBpp0278496	NA	NA	NA	0.519665	0	NA	NA	NA	NA	NA
FBpp0276418	7.26915	10.6726	7.32995	13.5264	13.8689	NA	0.830297	1	1.87099	intact ORF
FBpp0277306	NA	NA	0.118955	0.91861	1.14946	NA	NA	NA	1.50631	intact ORF
FBpp0276951	NA	NA	0.492402	NA	NA	NA	NA	NA	2.52388	intact ORF
FBpp0277394	9.441	0.581023	0	NA	NA	NA	NA	NA	2.52569	intact ORF
FBpp0276823	22.4503	14.7918	4.10564	17.4679	18.2557	NA	NA	NA	1.02749	intact ORF
FBpp0276176	89.5745	90.6479	10.9917	75.3164	88.4476	NA	1	NA	1.71909	intact ORF
FBpp0276016	29.2562	10.6097	3.06989	20.6201	32.9751	NA	NA	NA	NA	NA
FBpp0275919	NA	NA	8.61103	32.2175	29.2902	NA	NA	NA	NA	NA
FBpp0276601	0	0.096536	0.446863	0	0.07822	NA	NA	NA	1.40172	intact ORF
FBpp0277501	80.3504	13.8251	17.3795	NA	NA	1	0.822622	NA	1.31759	intact ORF
FBpp0276362	NA	NA	0.384801	0.767939	2.10551	NA	NA	NA	1.03385	disrupted ORF
FBpp0276989	NA	NA	0.169574	0.712581	1.87436	NA	NA	NA	3.08263	disrupted ORF
FBpp0277681	NA	NA	10.2975	0	0	NA	1	1	1.19908	intact ORF
FBpp0275812	6.37413	3.53863	20.8134	12.3727	8.87206	NA	NA	NA	NA	NA
FBpp0277191	NA	NA	NA	0.289256	1.38949	NA	1	NA	1.8834	intact ORF
FBpp0277442	3.75018	3.34866	0.11322	22.1772	2.66722	NA	1	0.965107	2.88052	NA
FBpp0277883	28.945	12.9855	1.06897	682.252	404.829	NA	NA	NA	1.22093	intact ORF
FBpp0277584	23.0187	22.8016	NA	0	0	NA	NA	NA	NA	disrupted ORF
FBpp0276765	2.16219	2.81566	NA	5.47328	4.12278	NA	NA	0.821138	1.24882	disrupted ORF
FBpp0277237	262.827	176.101	0.458918	0	0	NA	NA	NA	NA	NA
FBpp0278625	5128.29	4664.95	476.414	4282.95	6168.23	NA	NA	NA	NA	NA
FBpp0277053	NA	NA	NA	62.8301	81.2134	NA	NA	0.890152	1e-07	disrupted ORF
FBpp0275807	0	0.192578	0	0.382281	0.563484	NA	NA	NA	2.02009	disrupted ORF
FBpp0276240	11.488	8.88925	1.32224	49.4026	65.5009	NA	NA	NA	NA	NA
FBpp0278193	NA	NA	0	19.9364	32.3475	NA	1	NA	1.55921	intact ORF
FBpp0277371	2.17997	6.33888	0.307619	0	0	NA	1	1	1e-07	intact ORF
FBpp0277285	16.2832	20.7665	0.917353	0	0	1	1	0.959325	1.83219	intact ORF
FBpp0277787	NA	NA	0	1.73169	0	NA	NA	NA	1.11251	NA
FBpp0277971	NA	NA	NA	0.366095	1.26932	NA	1	NA	1e-07	intact ORF
FBpp0276671	101.092	91.7103	NA	67.6829	72.3069	NA	NA	NA	1.04773	intact ORF
FBpp0278520	83.1374	10.3676	2.61214	38.129	42.0448	NA	NA	NA	NA	NA
FBpp0278818	0.957017	1.19064	25.6895	17.6849	17.55	NA	NA	NA	NA	NA
FBpp0275985	6.39039	14.6333	1.1951	10.5956	47.7695	1	1	1	0.732404	intact ORF
FBpp0276441	6.5629	10.2162	4.79414	8.56643	10.3035	1	1	1	1.51211	disrupted ORF
FBpp0278661	2.33941	9.78589	1.18376	0	0	NA	NA	0.995575	1.25867	disrupted ORF
FBpp0278787	0	0	0.233171	NA	NA	NA	NA	NA	1.46395	NA
FBpp0276365	14.6894	15.7821	3.45302	12.3645	15.4962	NA	0.933644	0.806987	1.19878	NA
FBpp0277941	NA	NA	NA	0.355229	0.739992	NA	1	NA	2.07618	disrupted ORF
FBpp0278009	2.70194	4.00091	0.234057	10.8358	3.97688	NA	NA	0.833074	1.57194	disrupted ORF
FBpp0277812	NA	NA	NA	0	1.72122	NA	1	1	1.08255	disrupted ORF
FBpp0275861	24.3674	21.1931	3.57138	31.6102	25.545	NA	0.973354	NA	1.22677	intact ORF
FBpp0275772	83.4354	56.8039	14.085	53.0988	38.5857	NA	1	1	0.78356	disrupted ORF
FBpp0277610	25.9004	27.1347	NA	57.6183	145.471	NA	NA	NA	0.998173	intact ORF
FBpp0278352	124.568	108.531	NA	68.602	75.8085	NA	NA	NA	NA	NA
FBpp0277206	33.5189	16.4187	2.92298	40.7962	33.7827	NA	NA	0.877871	1.48206	disrupted ORF
FBpp0276572	NA	NA	7.33078	40.1343	34.9434	1	1	0.989006	1.10105	disrupted ORF
FBpp0277331	8.5777	5.07564	NA	0.793947	0.014942	NA	NA	NA	NA	intact ORF
FBpp0276041	NA	NA	0	0	0	NA	NA	NA	NA	NA
FBpp0276125	4.11862	1.13031	0.919154	0	0	NA	1	NA	1.77151	disrupted ORF
FBpp0276259	NA	NA	NA	0.327861	0.504179	NA	NA	NA	1.54008	intact ORF
FBpp0278683	16.4811	22.8086	5.9888	19.5172	38.5119	NA	NA	NA	NA	intact ORF
FBpp0277962	0	0.224926	NA	0.582307	0	NA	1	NA	1.57761	disrupted ORF
FBpp0278504	NA	NA	0.987487	21.9233	0.194295	NA	NA	NA	NA	NA
FBpp0278433	10.7089	12.3993	0.330057	0	0	NA	NA	0.995346	2.10758	disrupted ORF
FBpp0278023	NA	NA	NA	0	0	1	1	1	0.955336	intact ORF
FBpp0278160	21.6209	34.3087	3.77002	15.2361	28.4175	NA	NA	0.924603	1.28003	intact ORF
FBpp0278374	1.25688	1.20356	0.327168	0	0	NA	NA	NA	NA	NA
FBpp0276876	11.2378	35.8738	0.093882	5.68019	33.6197	NA	NA	NA	2.47154	intact ORF
FBpp0278432	NA	NA	0.875286	0	0	NA	1	0.932773	1.8099	intact ORF
FBpp0276460	180.74	234.728	7.62543	177.798	276.981	1	1	1	1.24201	disrupted ORF
FBpp0277024	2.3357	0.593185	0.66311	0	0	NA	1	NA	1.90532	intact ORF
FBpp0278647	7.19553	8.23741	5.4734	0	0	1	0.961429	1	1.05947	intact ORF
FBpp0278598	NA	NA	NA	0.126061	0.979912	NA	NA	NA	2.34417	intact ORF
FBpp0278529	58.8476	46.5917	13.2657	33.0123	57.1105	1	1	NA	1.0972	disrupted ORF
FBpp0276597	90.5968	40.7033	1.32492	53.4368	59.9138	NA	NA	0.934498	1.19216	intact ORF
FBpp0277297	24.3592	23.7954	12.397	20.2162	14.6396	NA	1	1	1e-07	intact ORF
FBpp0277154	2.53293	3.67405	NA	2.90018	3.09078	NA	1	NA	1.90984	disrupted ORF
FBpp0276758	13.4766	10.9054	2.66602	12.6772	20.8166	NA	0.889669	0.998752	1.142	intact ORF
FBpp0276485	NA	NA	0.117924	NA	NA	NA	1	NA	1.72105	intact ORF
FBpp0276146	5.07451	4.00912	2.59931	3.62488	6.82102	NA	NA	NA	NA	NA
FBpp0276618	3.42563	9.18831	0.90584	2.20475	9.02338	NA	NA	NA	1.78027	disrupted ORF
FBpp0276167	10.0855	9.32267	3.11058	9.51386	7.44134	1	1	0.956916	1.16239	intact ORF
FBpp0277989	NA	NA	2.01196	0	0	NA	NA	NA	1e-07	NA
FBpp0277877	53.7246	12.5491	7.02792	22.1214	13.3066	NA	NA	NA	1.00724	intact ORF
FBpp0278664	14.9216	9.15869	0.742641	12.5991	8.58089	NA	NA	NA	NA	NA
FBpp0276079	NA	NA	0	NA	NA	NA	NA	NA	NA	NA
FBpp0277358	NA	NA	NA	2.65248	3.05787	NA	NA	0.87484	1.01158	disrupted ORF
FBpp0278149	NA	NA	0	NA	NA	NA	NA	NA	NA	NA
FBpp0271997	664.177	654.075	73.7109	810.258	1891.43	NA	NA	NA	NA	NA
FBpp0278633	19.5134	16.3283	4.05828	7.22748	27.1181	NA	NA	NA	1.98248	NA
FBpp0279657	NA	NA	NA	2.80992	0	NA	NA	NA	NA	NA
FBpp0277438	6571.21	1106.91	NA	2628.76	4550.22	1	0.933174	1	1.22934	NA
FBpp0278635	NA	NA	0.043933	NA	NA	NA	NA	NA	NA	disrupted ORF
FBpp0277148	1.08543	0.255069	NA	0	0.24422	NA	NA	NA	1.92437	disrupted ORF
FBpp0278075	21.0439	21.8314	15.0815	0	0	1	1	1	1.09757	intact ORF
FBpp0278262	15.277	9.34108	5.60565	44.9009	46.6293	NA	NA	NA	NA	disrupted ORF
FBpp0277292	88.2707	28.8906	3.93636	22.2265	14.4788	0.955114	NA	0.931199	1.27774	intact ORF
FBpp0276402	NA	NA	0.269939	NA	NA	NA	NA	NA	1.65217	intact ORF
FBpp0278425	6.76859	5.36412	1.58483	5.25712	2.48525	NA	1	NA	1.28646	intact ORF
FBpp0276982	NA	NA	0.489977	12.0776	0.052918	NA	NA	NA	2.5426	intact ORF
FBpp0277822	NA	NA	NA	0	0	NA	NA	NA	NA	disrupted ORF
FBpp0277956	NA	NA	NA	42.3795	137.091	NA	NA	NA	1.5197	intact ORF
FBpp0276033	NA	NA	0.246299	NA	NA	NA	NA	NA	1.75587	disrupted ORF
FBpp0276053	84.6916	45.3678	21.9316	388.025	341.011	1	1	0.990373	1.12679	intact ORF
FBpp0276807	5.37984	7.92077	3.85836	8.86855	8.11504	NA	NA	0.915283	1.62564	intact ORF
FBpp0277484	159.479	168.252	25.7914	142.224	209.454	1	1	NA	0.909632	disrupted ORF
FBpp0276315	11.0159	10.7401	3.41463	22.817	11.1666	1	0.955626	0.96002	1.07182	intact ORF
FBpp0277105	6.54977	5.71531	6.00791	7.43833	9.45571	NA	NA	NA	NA	disrupted ORF
FBpp0277516	11.4209	1.13931	0.289986	0	1.5e-05	NA	1	NA	2.13703	disrupted ORF
FBpp0276206	2.16762	0.447922	0	0	0	NA	NA	NA	1.64488	intact ORF
FBpp0276463	NA	NA	NA	0	0	NA	NA	NA	NA	NA
FBpp0277045	NA	NA	2.39771	NA	NA	NA	NA	NA	3.82782	intact ORF
FBpp0276857	NA	NA	NA	0.953133	0.772348	NA	NA	NA	2.5719	intact ORF
FBpp0278053	30.3287	18.3719	5.9778	39.2012	33.8604	NA	1	0.98044	1.30486	intact ORF
FBpp0276437	2.85192	1.56408	NA	NA	NA	NA	1	0.890504	0.85608	intact ORF
FBpp0275726	2.37432	6.81456	1.41921	4.38446	5.05474	NA	NA	0.918994	2.04496	intact ORF
FBpp0278575	NA	NA	2.76756	18.2266	3.54261	NA	NA	NA	NA	NA
FBpp0278264	6.92324	7.56821	3.36792	11.3817	5.95903	NA	NA	NA	NA	NA
FBpp0276735	NA	NA	NA	25.9247	6.69055	NA	1	1	1.57339	intact ORF
FBpp0276870	15.9419	17.0808	6.02329	0	0	NA	NA	0.913504	2.08706	intact ORF
FBpp0275740	NA	NA	7.74176	3.02186	3.81713	NA	0.86	0.81555	1.23353	disrupted ORF
FBpp0277460	4.27253	7.37045	2.56235	10.977	7.87256	NA	1	NA	1.14102	disrupted ORF
FBpp0276833	239.439	49.5278	13.9265	205.122	149.798	NA	NA	0.952504	1.28044	intact ORF
FBpp0276751	0	0.419943	0.189996	0.178863	0.358692	NA	NA	NA	1.55602	intact ORF
FBpp0277701	3.53228	4.91386	1.04161	11.9398	9.33918	NA	NA	NA	2.15954	intact ORF
FBpp0276185	41.9373	7.60912	2.91724	9.59299	11.3978	NA	0.946721	0.946721	1.31239	disrupted ORF
FBpp0278616	2.70505	2.08921	1.01434	2.58638	5.7919	NA	NA	NA	NA	NA
FBpp0276204	NA	NA	0.452248	NA	NA	NA	NA	NA	NA	NA
FBpp0276527	NA	NA	0.607061	NA	NA	NA	NA	NA	2.68428	disrupted ORF
FBpp0278096	9.49214	7.46876	6.52341	11.0417	11.5177	NA	0.967807	NA	1.24071	intact ORF
FBpp0276896	63.7938	61.3174	4.8986	53.9144	55.5671	1	0.943494	1	1.31244	intact ORF
FBpp0278516	2.38898	1.02044	0.06829	1.85384	6.37429	NA	NA	NA	NA	NA
FBpp0276793	11.9883	13.9464	8.62746	14.9616	13.9131	1	0.996526	0.976677	1.7267	disrupted ORF
FBpp0278745	NA	NA	NA	0.966817	0	NA	NA	NA	1.90572	disrupted ORF
FBpp0275837	9.03892	6.12923	6.6433	7.7351	14.7642	NA	NA	NA	NA	NA
FBpp0277262	NA	NA	NA	0	0	NA	1	NA	2.16587	intact ORF
FBpp0276000	NA	NA	22.9838	0	0	NA	NA	0.881503	1.19545	intact ORF
FBpp0277131	5.28229	3.97015	0.180255	0.88297	0.892662	1	1	NA	2.23403	disrupted ORF
FBpp0277076	145.776	80.8276	8.53815	106.678	103.46	NA	0.964076	1	1e-07	intact ORF
FBpp0275965	7.28169	13.5597	0.84854	0	0	1	1	1	1.89386	disrupted ORF
FBpp0277689	NA	NA	NA	43.7037	29.6891	NA	NA	NA	NA	NA
FBpp0275792	128.276	39.7276	3.16167	100.869	81.5343	NA	NA	NA	1.45776	intact ORF
FBpp0277159	22.9206	21.711	4.64521	32.7528	27.9381	1	1	0.927511	1.54204	disrupted ORF
FBpp0277081	NA	NA	NA	0	0	NA	NA	1	1.4853	disrupted ORF
FBpp0278229	NA	NA	19.5006	31.3431	28.8419	1	1	0.971992	1.11022	intact ORF
FBpp0276806	NA	NA	1.17559	4.74034	1.4261	NA	NA	NA	1.50245	intact ORF
FBpp0275746	15.816	13.2293	NA	12.6711	12.6167	NA	NA	NA	NA	NA
FBpp0277489	73.2311	81.0703	13.4366	57.4661	117.999	NA	0.996134	NA	2.09275	intact ORF
FBpp0277167	357.08	786.335	11.4781	481.555	1290.84	NA	NA	NA	NA	NA
FBpp0277096	0	24.7239	80.9905	7.76415	0.345051	NA	NA	1	1.18527	disrupted ORF
FBpp0278766	NA	NA	NA	0	0	NA	NA	NA	2.71562	intact ORF
FBpp0277524	NA	NA	0.242144	NA	NA	NA	1	NA	3.43733	intact ORF
FBpp0276173	3839.24	2614.89	0.257635	471.35	2142.72	1	1	1	1.30553	disrupted ORF
FBpp0277552	NA	NA	NA	0.660925	0.503579	NA	NA	NA	2.2428	intact ORF
FBpp0277252	0.602088	1.59707	0	6.7581	6.60306	NA	NA	NA	2.42102	disrupted ORF
FBpp0276873	9.43659	8.10038	2.53441	13.0395	11.7906	1	1	0.944098	1.56204	intact ORF
FBpp0277754	7.69219	10.2687	3.25211	12.9938	14.295	NA	1	0.855003	1.38845	intact ORF
FBpp0278277	6.15906	7.61763	1.95631	0	0	NA	NA	NA	NA	intact ORF
FBpp0278131	25.2172	14.1249	NA	0	0	NA	NA	NA	0.934664	intact ORF
FBpp0277050	NA	NA	0.7874	9.51927	3.76931	NA	NA	NA	NA	NA
FBpp0277819	66.6099	26.5385	13.937	46.9069	38.0585	NA	NA	NA	NA	NA
FBpp0278713	NA	NA	0.596418	NA	NA	NA	NA	NA	1.44095	intact ORF
FBpp0278761	7.77802	11.8658	4.87646	9.68041	31.8582	NA	NA	0.914286	0.961478	intact ORF
FBpp0277197	95.4718	82.6132	36.099	103.319	83.0348	1	1	1	1.56166	disrupted ORF
FBpp0278615	NA	NA	0	1.97761	0.030327	NA	NA	NA	1.88857	intact ORF
FBpp0279661	0.908057	1.10173	0.439448	5.55743	3.62082	NA	NA	NA	1.37214	disrupted ORF
FBpp0276540	NA	NA	NA	1.14904	0	NA	NA	NA	NA	NA
FBpp0278528	0	0	0	0.02104	0	1	0.923379	NA	1.23089	intact ORF
FBpp0276500	137.974	58.2165	1.07497	0	0	1	1	0.992708	1.105	disrupted ORF
FBpp0276309	2.62235	0.897126	NA	21.1403	2.5511	NA	1	NA	1.51674	intact ORF
FBpp0277518	NA	NA	NA	0	0	1	1	1	1.07617	intact ORF
FBpp0277652	8.10844	25.6118	5.41584	14.2538	63.9555	NA	NA	NA	2.63068	intact ORF
FBpp0278090	1.28725	0.395441	0.530747	3.0394	1.87169	NA	NA	NA	1.81979	disrupted ORF
FBpp0277453	192.59	139.608	2.66504	14.7625	11.1215	NA	1	0.834774	1.18492	disrupted ORF
FBpp0278679	40.1611	22.5926	1.3521	0	0	NA	NA	NA	NA	NA
FBpp0278148	NA	NA	NA	4.73367	34.9371	NA	NA	NA	1.1632	disrupted ORF
FBpp0277759	NA	NA	NA	0.109973	0.031784	NA	1	1	2.86123	intact ORF
FBpp0276899	10.1277	17.2031	4.63518	0	0	NA	NA	NA	NA	NA
FBpp0276420	31.9976	14.9841	5.41203	0	0	1	1	1	1.29914	intact ORF
FBpp0275756	NA	NA	NA	1.48623	7.12701	NA	1	NA	1.5908	intact ORF
FBpp0276004	91.6075	43.2597	12.0231	112.939	50.9587	1	1	1	1.7864	intact ORF
FBpp0278589	NA	NA	NA	15.5282	19.6448	1	1	NA	3.2972	intact ORF
FBpp0278662	15.6786	19.3149	8.18862	30.6531	16.451	NA	1	0.989039	1.19955	intact ORF
FBpp0276750	93.2728	44.5552	59.335	153.843	127.143	NA	1	NA	1.2	intact ORF
FBpp0277190	NA	NA	NA	0	0	NA	1	NA	1.82686	disrupted ORF
FBpp0275932	10.8178	13.8816	4.77956	15.2086	10.694	1	1	0.971014	1.76517	intact ORF
FBpp0276715	18.9034	13.5506	4.37944	6.97637	5.17619	NA	1	0.889635	1.98643	disrupted ORF
FBpp0277137	NA	NA	NA	41.2023	48.3886	1	1	1	2.62989	intact ORF
FBpp0277510	43.1738	38.6349	2.17707	50.8329	49.8509	0.91251	0.988255	0.98588	1.57383	disrupted ORF
FBpp0275955	NA	NA	NA	0	1.1e-05	NA	NA	NA	NA	NA
FBpp0276010	1.05502	4.609	1.70345	2.56717	5.80616	NA	NA	NA	0.817761	disrupted ORF
FBpp0276277	17.5357	15.2333	NA	21.0746	21.9964	NA	1	0.96789	1.71432	intact ORF
FBpp0277774	0	0.430072	NA	NA	NA	NA	NA	NA	1.8988	NA
FBpp0277152	NA	NA	26.5252	50.8476	51.5394	1	1	1	1.40907	intact ORF
FBpp0278052	NA	NA	1.16767	NA	NA	NA	NA	NA	1.18404	intact ORF
FBpp0278613	7.9123	7.90167	2.36351	2.76848	6.20268	NA	NA	NA	NA	NA
FBpp0276489	1.38617	2.1178	0	3.24612	5.10418	1	1	NA	1.50215	disrupted ORF
FBpp0277998	NA	NA	0.565647	0	0	NA	1	1	1.09785	disrupted ORF
FBpp0276514	0.578277	1.09243	0	NA	NA	NA	1	NA	1.81813	disrupted ORF
FBpp0278608	9.15163	15.5396	0	3.77055	12.7647	NA	NA	NA	NA	NA
FBpp0278637	106.174	38.5534	1.62926	0	0	NA	1	0.860979	1.20255	intact ORF
FBpp0276143	18.6646	19.5352	6.46065	32.0316	14.9137	0.930913	1	0.901639	1.56389	intact ORF
FBpp0277246	43.3873	36.5672	15.7976	37.4544	38.7396	NA	NA	NA	NA	NA
FBpp0278087	9.54626	11.2292	0.102533	0.232446	0.561487	NA	NA	NA	3.00566	intact ORF
FBpp0276154	11.7366	14.7005	6.19046	12.0203	7.90325	NA	0.902058	1	1.19227	intact ORF
FBpp0276467	26.1438	18.953	23.7141	18.4504	33.428	NA	1	NA	1.3463	disrupted ORF
FBpp0278201	17.8879	19.8958	0.736857	0	0	1	1	0.950999	1.10301	disrupted ORF
FBpp0277342	26.7313	29.2261	6.68801	19.1538	15.8778	NA	NA	0.967816	1.66617	intact ORF
FBpp0276260	5.34014	4.14315	0.086213	4.19234	9.35183	NA	NA	NA	1.25531	intact ORF
FBpp0276480	NA	NA	4.1041	NA	NA	NA	NA	NA	1.81979	disrupted ORF
FBpp0275850	3.57292	4.95576	0.912729	3.87687	4.3343	1	1	0.964664	1.65342	disrupted ORF
FBpp0278070	0	0.423759	0	0.958283	0.579092	NA	1	NA	1.836	intact ORF
FBpp0278684	0.666639	0.193062	0.26895	22.1714	0.43505	NA	NA	NA	NA	intact ORF
FBpp0277373	28.1796	21.0107	3.27712	18.9745	21.2991	1	0.964014	0.948763	1.19963	intact ORF
FBpp0277898	8.8289	12.4171	NA	32.8311	1.93323	1	1	0.863636	1.18621	disrupted ORF
FBpp0276796	NA	NA	NA	0	0	NA	NA	NA	NA	NA
FBpp0278025	32.7758	35.5294	9.61228	0	0	NA	1	0.897367	1.16061	intact ORF
FBpp0278438	0.576222	1.61971	NA	0	4.4e-05	NA	NA	NA	1.34443	intact ORF
FBpp0277435	5.75542	9.23467	2.13319	8.14348	11.4634	1	1	0.853129	1.21818	intact ORF
FBpp0277304	1.93906	0.12978	NA	0.625036	1.15699	1	1	NA	2.60087	intact ORF
FBpp0278551	2.42461	2.2855	1.43609	0	0	NA	NA	NA	NA	NA
FBpp0277170	0.949303	7.47093	NA	0.090832	0.012792	NA	NA	NA	2.9197	intact ORF
FBpp0277920	NA	NA	NA	0.091541	0.220321	NA	NA	NA	2.21475	disrupted ORF
FBpp0278807	25.1129	12.3111	4.65944	10.1333	10.2825	NA	NA	NA	NA	NA
FBpp0276160	0	1.49087	NA	27.1076	1.13644	NA	NA	NA	NA	NA
FBpp0278001	NA	NA	NA	0.0898	0.042282	NA	NA	NA	1.60366	intact ORF
FBpp0277065	1.68009	0.757442	NA	0	0.943199	NA	NA	NA	1.21206	intact ORF
FBpp0276547	NA	NA	0.031377	0	0	NA	1	1	NA	NA
FBpp0277209	9.01407	8.52131	1.19318	13.7566	14.8315	NA	NA	0.81292	1.99764	disrupted ORF
FBpp0276017	118.954	109.544	56.1332	34.3024	75.4348	NA	1	NA	1.23904	intact ORF
FBpp0276192	NA	NA	NA	37.4521	0	NA	NA	NA	2.131	intact ORF
FBpp0275775	0	0.162428	0.475411	1.01804	0.450252	NA	NA	NA	1.06008	disrupted ORF
FBpp0278478	NA	NA	0.240915	0	0.000322	NA	NA	NA	NA	intact ORF
FBpp0276942	NA	NA	0.383054	4.67779	1.76609	NA	1	NA	2.7607	intact ORF
FBpp0275829	NA	NA	NA	0	0	NA	NA	NA	NA	NA
FBpp0275770	17.9014	15.2515	0	21.4233	17.9948	NA	NA	0.893582	1.32464	disrupted ORF
FBpp0291593	NA	NA	NA	0.816911	1.35681	NA	NA	0.974941	1.24067	intact ORF
FBpp0278782	NA	NA	0	NA	NA	NA	NA	NA	NA	intact ORF
FBpp0278640	0	0.961051	0.361843	12.104	0.160401	NA	NA	NA	1.17172	intact ORF
FBpp0277617	NA	NA	NA	0	0	NA	NA	NA	0.959441	intact ORF
FBpp0277987	5.22449	7.70585	0.845866	0.152101	0.157952	NA	NA	1	1e-07	intact ORF
FBpp0276934	NA	NA	2.3826	12.1043	7.15707	1	0.979232	0.967938	1.31735	intact ORF
FBpp0277339	NA	NA	14.3391	0.134092	0.385206	NA	NA	NA	NA	NA
FBpp0276419	NA	NA	NA	29.2401	25.5648	NA	NA	NA	1.12621	intact ORF
FBpp0275987	51.6874	36.1608	10.2812	49.4587	61.9189	NA	NA	NA	NA	NA
FBpp0275822	3.21416	7.00807	10.5447	2.71527	5.15247	NA	NA	NA	NA	NA
FBpp0277601	0	0.79713	NA	0.252927	0.455684	NA	NA	NA	2.09039	intact ORF
FBpp0277927	NA	NA	6.54099	1.87051	2.81673	NA	NA	NA	2.36558	intact ORF
FBpp0272004	62.8226	45.5134	12.1394	69.3809	53.4525	NA	NA	0.855652	1.10286	intact ORF
FBpp0277745	9.91114	7.40634	NA	10.0988	6.63564	NA	1	1	1.23882	intact ORF
FBpp0278163	7.59235	9.79059	1.22015	10.6235	9.39999	NA	0.978566	1	1.19444	disrupted ORF
FBpp0275847	14.4636	15.1268	15.6161	10.7247	12.2923	NA	NA	NA	NA	NA
FBpp0277330	NA	NA	NA	0.119118	0.686941	NA	NA	NA	2.19393	NA
FBpp0276097	1.32157	1.65768	NA	1.38256	1.60705	NA	NA	NA	NA	NA
FBpp0275751	0	3.05746	1.38337	12.273	0.04979	NA	NA	NA	1.37339	intact ORF
FBpp0277698	29.5169	16.47	NA	0	0.000807	NA	NA	NA	NA	NA
FBpp0278795	1.92088	2.56653	0.435537	4.20777	5.81792	NA	NA	NA	1.99117	disrupted ORF
FBpp0275885	5.50042	2.59891	0	7.57385	6.95484	NA	0.910638	NA	1.41625	disrupted ORF
FBpp0276652	3.05899	3.28399	3.14665	10.5843	8.83464	1	1	1	1.39221	disrupted ORF
FBpp0275894	10.8845	15.8716	1.68782	15.5944	21.2267	1	0.954932	1	1.47097	disrupted ORF
FBpp0277347	NA	NA	5.95338	0	0	NA	NA	NA	NA	disrupted ORF
FBpp0277186	NA	NA	NA	1.812	4.05096	NA	NA	NA	NA	NA
FBpp0276777	3459.6	2425.18	547.69	3060.72	4425.89	NA	0.880631	1	1.15205	intact ORF
FBpp0278259	48.1042	57.418	7.44667	10.6199	22.3129	NA	NA	NA	NA	NA
FBpp0277582	29.2739	21.3276	NA	39.1523	76.7292	NA	NA	NA	1.30653	intact ORF
FBpp0276957	NA	NA	0.231317	NA	NA	NA	NA	NA	3.90057	disrupted ORF
FBpp0278383	NA	NA	0.500762	NA	NA	NA	1	NA	1.60038	disrupted ORF
FBpp0278772	NA	NA	0	0.496375	0.609303	NA	NA	NA	NA	NA
FBpp0277424	NA	NA	7.63746	19.6064	9.93884	NA	0.917943	0.839812	1.39304	intact ORF
FBpp0276223	NA	NA	NA	0.82719	0.720666	NA	NA	NA	2.34354	intact ORF
FBpp0278177	NA	NA	1.06326	NA	NA	NA	NA	NA	1.63204	intact ORF
FBpp0278337	NA	NA	NA	1.06183	0.545464	NA	NA	NA	1.03922	disrupted ORF
FBpp0278178	13.9723	16.4627	5.652	8.9118	8.03421	NA	NA	NA	1.38231	intact ORF
FBpp0278173	149.69	81.1791	27.6296	77.1452	62.0548	NA	NA	NA	1.27203	intact ORF
FBpp0278270	15.4755	13.5009	3.58992	0	0	NA	NA	NA	NA	NA
FBpp0278099	15.2184	16.5329	12.6516	14.2625	17.4006	NA	NA	NA	1.28525	intact ORF
FBpp0277276	1.83226	0.449726	0.164873	0.505153	1.12901	NA	NA	NA	2.35043	intact ORF
FBpp0277978	1070.6	236.606	1.66328	383.623	503.09	1	1	NA	2.12753	intact ORF
FBpp0277545	NA	NA	NA	0.903575	1.42066	NA	NA	NA	2.5828	disrupted ORF
FBpp0276298	6.19456	7.11957	0.160869	3.98642	15.7048	NA	NA	NA	NA	NA
FBpp0277309	23.7252	35.2746	3.0551	21.5668	39.1236	NA	NA	NA	NA	disrupted ORF
FBpp0277802	0	0	NA	0	0.904087	NA	NA	NA	2.09669	NA
FBpp0278491	5.22989	4.67056	NA	5.49934	5.52553	NA	NA	NA	NA	NA
FBpp0276475	654.551	604.969	76.6106	430.316	1038.46	NA	1	NA	1.0229	intact ORF
FBpp0278406	NA	NA	1507.11	144.196	7309.35	NA	NA	NA	2.03511	disrupted ORF
FBpp0275901	NA	NA	1.42154	21.4173	10.5639	NA	NA	NA	NA	NA
FBpp0277470	NA	NA	8.16526	7.28175	0.312821	NA	NA	NA	1.84301	intact ORF
FBpp0278034	10.4919	10.8101	4.54068	20.3563	17.7495	1	1	1	1.10059	intact ORF
FBpp0276042	33.6465	18.6335	NA	11.0965	44.6981	NA	NA	NA	1.6297	intact ORF
FBpp0278365	8.18627	6.06523	3.60868	2.28735	1.63112	NA	0.864	0.943347	0.976754	NA
FBpp0277907	NA	NA	0.306601	1.91271	0.383893	NA	NA	NA	2.04806	disrupted ORF
FBpp0277325	78.3532	26.61	NA	21.2372	11.6974	1	0.848649	NA	1.7353	disrupted ORF
FBpp0278445	55.3796	41.4777	4.18486	41.5928	47.171	1	1	1	2.2051	intact ORF
FBpp0278781	9.61186	7.63375	1.43547	NA	NA	NA	NA	NA	NA	NA
FBpp0278234	NA	NA	NA	0	0	NA	NA	NA	1.15288	disrupted ORF
FBpp0277859	0	0.73137	0.906944	17.9158	1.28073	NA	NA	NA	1.29706	intact ORF
FBpp0278623	NA	NA	NA	12.4817	2.12828	NA	NA	NA	NA	NA
FBpp0277302	0.844637	1.61514	0	0	0	NA	NA	NA	NA	disrupted ORF
FBpp0276132	NA	NA	27.3586	365.225	2839.1	NA	NA	NA	NA	NA
FBpp0276246	NA	NA	60.2203	128.776	160.599	1	NA	1	1.10476	intact ORF
FBpp0277714	11.2221	15.4075	0.738152	68.5773	49.8817	NA	0.953637	0.993812	1.28465	intact ORF
FBpp0276430	16.1649	48.1552	1.33114	40.0101	81.3665	NA	NA	NA	1.64283	disrupted ORF
FBpp0278497	56.6306	36.7315	2.23228	50.4929	56.9486	1	0.958284	NA	1.56603	disrupted ORF
FBpp0277048	NA	NA	NA	0	0	1	1	NA	1.94893	disrupted ORF
FBpp0277264	33.3435	12.7337	0.79856	0	0	NA	1	1	1.31695	disrupted ORF
FBpp0278543	6.33697	18.5966	4.90999	131.571	113.561	NA	NA	NA	NA	NA
FBpp0275908	11.5847	11.4252	3.68817	14.4162	14.2357	NA	1	0.884615	1.09422	disrupted ORF
FBpp0278043	NA	NA	NA	4.17209	7.05347	NA	NA	0.878696	1.84288	NA
FBpp0276762	16.6395	43.5901	6.5065	5.89903	19.5843	NA	1	0.873832	1.09067	intact ORF
FBpp0277678	6.96987	15.7955	18.277	18.2047	7.20104	NA	0.887858	1	1.24575	intact ORF
FBpp0276854	NA	NA	0.300692	NA	NA	NA	NA	NA	1.49817	intact ORF
FBpp0276699	4.39223	0.870455	0	1.86617	5.08968	NA	NA	NA	2.33479	intact ORF
FBpp0278452	3.41029	2.41482	NA	1.05689	1.20683	NA	NA	NA	NA	NA
FBpp0278209	1.69228	1.05482	0.287548	2.05131	3.54052	NA	NA	NA	1.72319	intact ORF
FBpp0278268	5.94045	25.2233	NA	4.12741	5.66858	0.936396	1	NA	1.24391	intact ORF
FBpp0275767	3.17288	7.55564	NA	0.85209	9.51265	NA	NA	NA	NA	NA
FBpp0276837	NA	NA	NA	1.83082	3.20659	NA	NA	NA	1.43383	intact ORF
FBpp0278654	3.09429	4.1811	1.76087	4.21827	4.52206	NA	NA	NA	NA	NA
FBpp0278459	47.1703	40.5499	7.19137	47.4738	71.1981	NA	1	1	1e-07	intact ORF
FBpp0277177	NA	NA	NA	2.98534	3.43121	NA	NA	NA	NA	NA
FBpp0276843	NA	NA	1.17881	202.564	254.306	1	NA	1	1.15563	intact ORF
FBpp0277590	0.871571	1.61211	1.64923	1.88568	3.28336	NA	NA	NA	1.65984	intact ORF
FBpp0276319	4.07978	3.51083	NA	0	0.285529	NA	NA	NA	NA	NA
FBpp0275842	NA	NA	0.144741	14.9991	0.324105	NA	NA	NA	2.04747	intact ORF
FBpp0278415	50.7376	38.5926	12.8809	80.3399	68.7113	NA	1	NA	1.63713	disrupted ORF
FBpp0276427	NA	NA	0.0659	9.36539	1.29755	NA	1	NA	1.65625	intact ORF
FBpp0276231	45.1159	36.709	4.49037	42.804	36.5348	NA	NA	0.918367	1.3097	disrupted ORF
FBpp0277866	33.6017	23.194	11.6343	56.4765	25.4486	NA	NA	0.951056	0.927855	intact ORF
FBpp0276434	27.646	29.4806	NA	41.0717	53.5464	1	1	0.98929	0.865316	intact ORF
FBpp0278754	1.03391	0.02768	0	0	0	NA	NA	NA	NA	NA
FBpp0276889	20.4359	14.7378	0.061339	5.52146	11.2943	NA	NA	NA	2.35778	disrupted ORF
FBpp0277893	26.2941	21.2427	2.44608	0	0	NA	NA	NA	NA	NA
FBpp0278058	NA	NA	NA	0	0	NA	NA	NA	1.31274	intact ORF
FBpp0276187	9.52181	13.9947	0.132482	17.3737	12.8686	NA	0.856562	0.889155	1.47127	disrupted ORF
FBpp0276993	NA	NA	6.73344	28.4406	31.6791	NA	NA	NA	NA	NA
FBpp0276410	13.6947	12.107	1.51088	21.1586	30.8146	NA	1	NA	1.02383	intact ORF
FBpp0276533	NA	NA	13.0606	10.0867	13.0098	0.925037	1	0.95582	1.13988	intact ORF
FBpp0279665	NA	NA	NA	0	0	NA	NA	NA	NA	NA
FBpp0276551	141.78	55.1464	2.56299	263.76	544.106	NA	NA	NA	2.03954	intact ORF
FBpp0277458	55.5945	22.4531	20.8692	20.9721	36.3461	NA	NA	NA	1.16546	intact ORF
FBpp0278246	244.043	236.066	20.4719	0	0	NA	NA	NA	NA	NA
FBpp0276634	8.83782	5.66011	0.678668	10.1512	12.8304	NA	0.945205	0.858955	1.1108	disrupted ORF
FBpp0277503	NA	NA	1.02673	NA	NA	NA	NA	NA	NA	disrupted ORF
FBpp0277879	7.94493	7.85178	9.84286	13.6035	10.8792	NA	NA	0.991718	0.950344	intact ORF
FBpp0277946	18.2255	17.795	3.58425	0.236016	0.622519	1	1	0.984101	1.04778	disrupted ORF
FBpp0277769	NA	NA	14.5392	0	0	NA	NA	NA	NA	NA
FBpp0275797	NA	NA	NA	1.14343	0.767898	NA	NA	NA	1.53457	intact ORF
FBpp0276818	NA	NA	NA	20.1958	27.8099	NA	NA	NA	NA	NA
FBpp0276690	21.5328	15.2435	NA	18.4742	22.3778	1	0.978846	0.917949	1.78194	disrupted ORF
FBpp0278473	NA	NA	75.953	NA	NA	NA	0.910824	NA	1.15019	disrupted ORF
FBpp0277114	2.39732	6.37698	0.439529	11.2453	29.0666	NA	NA	NA	1.96998	disrupted ORF
FBpp0276865	25.1221	14.9444	0	11.1157	12.9862	NA	0.917943	1	2.09193	disrupted ORF
FBpp0276181	6.35311	10.1875	0.862514	13.1111	12.2852	1	1	1	1.81456	intact ORF
FBpp0276860	15.5681	18.0343	5.39665	25.4825	24.6355	1	1	0.978857	1.37995	disrupted ORF
FBpp0277079	NA	NA	11.1464	32.4778	31.4844	NA	NA	1	1.5612	intact ORF
FBpp0278725	2.94017	0.405431	NA	0	0	NA	NA	NA	1.31272	intact ORF
FBpp0277293	10.8914	10.9919	2.26791	9.94361	15.0252	1	0.994282	0.926815	1.2579	disrupted ORF
FBpp0277880	21.5161	6.07045	0.887119	17.1444	12.1634	NA	NA	0.940476	1.08884	disrupted ORF
FBpp0276705	NA	NA	0.359652	NA	NA	NA	NA	NA	2.78919	intact ORF
FBpp0279659	8.76616	2.70722	NA	6.63356	3.4895	NA	NA	NA	NA	NA
FBpp0278672	4.37652	4.79013	2.3334	7.81136	5.71803	NA	NA	1	1.51673	NA
FBpp0278305	NA	NA	0.42048	8.62243	0.246469	NA	NA	NA	1.62367	intact ORF
FBpp0276724	NA	NA	0	NA	NA	NA	NA	NA	5.31019	intact ORF
FBpp0277061	32.0538	16.2198	0	1.77634	3.39841	NA	NA	1	1.20734	intact ORF
FBpp0277006	361.954	129.169	8.26104	221.323	215.896	NA	NA	0.971631	1.21429	disrupted ORF
FBpp0278020	32.6261	47.9158	23.3376	35.358	65.9072	NA	1	NA	1.42725	intact ORF
FBpp0276214	3.52617	7.60913	NA	1.5439	3.79216	NA	NA	NA	1.75442	intact ORF
FBpp0278121	237.798	70.9341	0.121413	142.631	192.375	NA	NA	NA	1.22545	disrupted ORF
FBpp0277755	NA	NA	NA	0	0	NA	NA	0.932879	NA	NA
FBpp0278224	9.99356	18.4688	10.6676	0	0	1	1	0.940646	1.32465	intact ORF
FBpp0277403	10.2362	16.786	0	6.07686	9.37784	NA	NA	NA	NA	NA
FBpp0276495	8.96286	11.2154	2.56657	7.97087	9.6465	1	1	0.877145	1.2191	intact ORF
FBpp0277897	34.1252	35.5306	4.75866	0	0	1	NA	0.963317	1.4634	disrupted ORF
FBpp0275731	1.68462	0.609215	0.083201	7.61777	2.04051	NA	NA	NA	NA	NA
FBpp0277317	14.9827	10.7506	NA	6.24849	16.884	1	1	NA	1e-07	intact ORF
FBpp0278321	NA	NA	NA	0	0.192458	NA	NA	NA	1.53744	disrupted ORF
FBpp0276746	NA	NA	3.6115	92.4923	155.992	NA	NA	NA	2.15382	intact ORF
FBpp0276113	1.08376	0.644235	0.304437	0.270526	0.115364	NA	NA	NA	NA	NA
FBpp0278597	46.7236	76.9697	6.59443	0	0	NA	NA	NA	NA	NA
FBpp0277842	54.7463	41.4115	NA	52.5777	92.1168	NA	NA	NA	1.44651	disrupted ORF
FBpp0277557	12.4082	20.4683	0.554272	0	0.013037	NA	1	1	1.99963	disrupted ORF
FBpp0276379	9.06589	9.30656	6.63828	0	0	NA	NA	NA	NA	intact ORF
FBpp0278136	41.1097	20.0116	8.6281	48.5767	33.5894	NA	0.966399	0.995823	1.20321	intact ORF
FBpp0276085	13.7901	12.2971	5.04972	24.0881	20.9511	1	1	1	1.4844	disrupted ORF
FBpp0276164	NA	NA	NA	2.04519	0	NA	NA	NA	2.67657	disrupted ORF
FBpp0276280	NA	NA	2.73025	12.0861	0.209007	NA	0.858466	NA	1.61939	disrupted ORF
FBpp0276013	614.26	578.902	5.47644	293.582	436.52	NA	NA	NA	0.967032	intact ORF
FBpp0276660	NA	NA	2.57999	33.027	32.3636	1	0.880093	0.991373	1.24968	intact ORF
FBpp0276188	NA	NA	0.944304	0	0	NA	NA	NA	NA	NA
FBpp0278108	4.54828	3.53535	NA	2.05796	0.485032	NA	NA	NA	1.05028	disrupted ORF
FBpp0278111	NA	NA	NA	0	0	NA	1	NA	1.8971	disrupted ORF
FBpp0278285	10.8496	9.64718	2.48565	5.25683	9.98878	NA	NA	NA	NA	intact ORF
FBpp0277960	5.40905	7.1505	1.12767	8.23627	7.18669	1	1	0.928822	1.40895	disrupted ORF
FBpp0276452	16.047	17.9476	2.82149	89.2388	74.1738	NA	NA	1	1.30196	intact ORF
FBpp0291595	0.391462	0.306786	NA	0.316575	3.26921	NA	NA	NA	NA	NA
FBpp0276490	NA	NA	3.01846	14.943	14.7275	1	0.980492	NA	1.1658	disrupted ORF
FBpp0276560	40.8615	46.9666	7.80467	47.502	59.3931	1	1	1	2.32198	intact ORF
FBpp0276199	18.7299	19.8246	0	20.3745	14.1341	NA	NA	NA	1.64731	intact ORF
FBpp0277825	28.9109	17.9303	1.78913	35.887	54.8409	NA	0.93342	0.907537	1.39296	disrupted ORF
FBpp0277735	NA	NA	6.73007	0	0	NA	NA	NA	NA	disrupted ORF
FBpp0277659	NA	NA	23.2808	0	0	NA	NA	NA	1.10856	intact ORF
FBpp0277726	NA	NA	0.248056	NA	NA	NA	NA	NA	1.77941	disrupted ORF
FBpp0276318	153.404	130.051	0.097325	52.8769	231.48	NA	NA	NA	1.23285	intact ORF
FBpp0277951	279.223	344.683	37.5815	0	0	1	1	1	1.28914	intact ORF
FBpp0276615	1.26023	2.1079	0.231081	2.03653	2.06101	NA	0.822664	1	1.43205	disrupted ORF
FBpp0278604	NA	NA	0	NA	NA	NA	NA	NA	2.55633	intact ORF
FBpp0277287	NA	NA	0.373546	NA	NA	NA	NA	NA	2.31169	disrupted ORF
FBpp0277664	21.0422	20.5924	3.25841	13.0952	20.2217	NA	NA	0.956627	1.5819	NA
FBpp0276614	24.483	15.7778	10.6864	22.6517	27.7775	NA	NA	1	1.11283	intact ORF
FBpp0276911	NA	NA	0.933134	NA	NA	NA	NA	NA	NA	NA
FBpp0276294	0.401778	0.360546	NA	1.32905	1.34866	NA	NA	NA	1.83092	intact ORF
FBpp0276396	NA	NA	NA	5.94184	12.11	NA	NA	NA	1.12086	intact ORF
FBpp0276129	NA	NA	NA	6.52835	2.15686	NA	1	NA	1.98033	intact ORF
FBpp0277023	NA	NA	NA	2.21946	2.72318	NA	NA	NA	1.42405	intact ORF
FBpp0278015	10.2613	15.9759	8.9564	7.77075	12.2725	1	1	NA	1.40823	NA
FBpp0277383	120.745	23.7881	0	75.0984	78.1676	NA	NA	0.910948	1.35922	intact ORF
FBpp0275788	NA	NA	NA	0	0	NA	NA	NA	1.80761	disrupted ORF
FBpp0277723	4.49144	19.0628	5.19179	3.25017	0.042802	1	NA	NA	1.5861	intact ORF
FBpp0276060	NA	NA	0.622892	NA	NA	NA	NA	NA	1.25557	intact ORF
FBpp0276659	0.87167	3.7279	2.16705	5.39706	1.23077	NA	NA	0.962316	1.34899	intact ORF
FBpp0277163	166.926	375.557	NA	167.035	485.565	NA	NA	NA	NA	NA
FBpp0276386	31.8182	42.9969	NA	16.5331	81.1966	NA	NA	NA	NA	NA
FBpp0278377	8.87648	8.72599	4.09179	5.90846	6.54817	NA	NA	0.933036	1.4609	disrupted ORF
FBpp0277404	1.42917	4.34112	2.20955	NA	NA	1	1	0.968783	1.92552	NA
FBpp0277765	19.1576	33.5043	8.02679	27.3023	40.4959	NA	0.876775	0.898284	1.28668	disrupted ORF
FBpp0278395	15.9153	21.7908	10.5759	0	0	1	1	0.971106	1.31094	intact ORF
FBpp0276343	7.96542	11.5818	5.91036	0	0	NA	NA	NA	NA	NA
FBpp0278582	6.15953	3.42978	1.66133	8.32153	9.12375	NA	1	NA	1.73442	NA
FBpp0276585	76.2036	44.846	11.4846	90.641	60.2374	NA	NA	NA	0.807946	intact ORF
FBpp0277493	2.00974	0.801666	0.103555	0.094614	0.557687	NA	NA	NA	2.88744	intact ORF
FBpp0277965	0.177733	1.00897	0	0.413663	0.396465	NA	NA	NA	2.4298	disrupted ORF
FBpp0276641	37.8976	2.18982	1.34803	71.863	58.959	NA	NA	NA	1.48989	intact ORF
FBpp0277671	74.7899	36.9862	0.396042	0	0	NA	1	0.996899	2.20853	NA
FBpp0278180	NA	NA	NA	0.136509	0.024259	NA	NA	NA	NA	NA
FBpp0278704	23.8533	32.8776	5.06354	32.435	50.0016	NA	NA	0.956952	1.54823	disrupted ORF
FBpp0275972	6676.56	6876.93	26.4646	7103.23	9521.31	NA	1	NA	1.62336	disrupted ORF
FBpp0277770	0	1.43152	NA	0.152758	0.249691	NA	NA	NA	NA	intact ORF
FBpp0276158	NA	NA	0.072538	NA	NA	NA	1	NA	1.50179	intact ORF
FBpp0277742	28.9964	26.9119	17.3563	9.2121	11.031	1	1	0.916667	1.22109	intact ORF
FBpp0276789	NA	NA	0.517026	NA	NA	NA	NA	NA	2.58462	intact ORF
FBpp0277446	0.780863	0.550946	0.168904	1.0647	0.378705	NA	1	NA	1.79303	disrupted ORF
FBpp0277918	14.2283	11.6725	2.78801	12.8517	12.9487	NA	NA	NA	NA	disrupted ORF
FBpp0277126	5.18208	7.38587	0.139539	5.94195	8.59839	1	1	1	2.46698	intact ORF
FBpp0276780	NA	NA	2.21184	NA	NA	NA	NA	1	0.965609	intact ORF
FBpp0277645	6.28143	4.44844	1.33648	6.3528	8.15334	NA	1	0.817585	1.97336	intact ORF
FBpp0275815	2.24009	9.53614	4.74861	5.63798	4.65884	NA	0.904913	1	1.32751	intact ORF
FBpp0276592	90.9679	81.5101	NA	80.0109	190.808	NA	NA	NA	0.805073	intact ORF
FBpp0291223	166.568	195.135	38.6197	0	0.090224	1	1	1	1.35247	intact ORF
FBpp0278648	357.531	293.386	55.5167	220.282	314.049	1	0.936434	0.993798	1.16513	intact ORF
FBpp0278564	35.7805	47.8505	13.1415	32.631	29.8217	NA	1	NA	1.1668	disrupted ORF
FBpp0278791	42.3575	30.4495	0.027565	53.1691	41.8178	NA	NA	NA	NA	NA
FBpp0277910	7.84592	11.1923	3.28322	11.1694	10.004	1	0.991957	0.992851	1.3536	intact ORF
FBpp0276509	16.894	18.914	1.02887	18.0808	28.2861	1	1	0.975366	1.31582	intact ORF
FBpp0276986	NA	NA	NA	4.68435	6.93672	NA	NA	NA	1.64478	intact ORF
FBpp0278515	6.28859	4.6438	0.422316	5.10741	6.97173	NA	NA	NA	1.23672	intact ORF
FBpp0276884	NA	NA	1.8222	38.2826	0.607376	NA	NA	NA	2.63032	intact ORF
FBpp0276068	NA	NA	0.73117	15.4841	0	NA	NA	NA	1.831	intact ORF
FBpp0276682	0	0.58347	0	2.73097	1.42675	NA	NA	NA	1.37147	disrupted ORF
FBpp0277057	49.9205	38.4552	15.2632	32.4614	29.7291	NA	NA	0.880587	1.86718	intact ORF
FBpp0277540	NA	NA	0.2831	14.0998	0.292515	NA	NA	NA	2.41631	intact ORF
FBpp0277430	NA	NA	NA	45.5565	0.770355	NA	NA	NA	NA	intact ORF
FBpp0278482	9.86307	14.9807	9.02371	18.597	14.8353	0.992847	1	0.946113	1.08796	intact ORF
FBpp0278345	12.5288	11.4745	2.5058	32.083	17.5721	1	NA	1	2.09022	intact ORF
FBpp0278736	0	0.039666	0.137943	0.183423	0.067997	NA	NA	NA	NA	NA
FBpp0277086	865.25	444.121	62.0868	312.685	340.913	NA	NA	1	0.939475	intact ORF
FBpp0276381	0	0	NA	0.472512	0.112925	NA	1	NA	1.50921	intact ORF
FBpp0276275	0.340233	1.1117	1.00731	0.794248	1.25499	NA	NA	NA	2.51083	disrupted ORF
FBpp0277343	NA	NA	NA	0.988917	3.23893	NA	NA	NA	NA	NA
FBpp0276900	NA	NA	0.684921	NA	NA	NA	NA	NA	3.34652	disrupted ORF
FBpp0278373	0	1.31554	0.948721	2.57976	1.85671	NA	NA	NA	NA	NA
FBpp0278592	16.3631	12.7825	1.24218	15.3193	22.9391	NA	NA	NA	NA	NA
FBpp0278420	0.239079	1.11515	0.095048	0.62301	0.442283	NA	NA	NA	1.99574	disrupted ORF
FBpp0278630	NA	NA	7.94207	0	0	1	1	1	1.48545	NA
FBpp0278326	8.67214	39.4981	NA	7.27029	10.1492	NA	0.935204	NA	2.06319	intact ORF
FBpp0276738	NA	NA	5.25053	NA	NA	NA	1	NA	1.86909	disrupted ORF
FBpp0278804	NA	NA	NA	0.594493	0	NA	NA	NA	1.21845	intact ORF
FBpp0277568	NA	NA	0.914868	NA	NA	NA	NA	NA	NA	intact ORF
FBpp0277874	949.608	2234.74	NA	683.569	1108.95	NA	NA	NA	1.31332	intact ORF
FBpp0278265	NA	NA	6.64893	5.82422	6.9176	NA	NA	NA	NA	NA
FBpp0277242	90.7842	43.359	17.9548	67.8845	81.8024	NA	NA	NA	1.16969	intact ORF
FBpp0276484	3.7608	1.06528	NA	0	0	NA	1	NA	1.84237	intact ORF
FBpp0277414	1.02022	3.06086	0.32238	1.11921	1.65245	NA	1	1	1.67386	disrupted ORF
FBpp0278196	NA	NA	11.7841	9.04172	7.69818	NA	1	NA	1e-07	intact ORF
FBpp0276504	NA	NA	3.5271	18.8341	13.9819	1	0.894771	0.905605	1.05898	intact ORF
FBpp0278556	60.6321	51.3903	19.3775	0	0	NA	NA	NA	NA	NA
FBpp0277122	NA	NA	NA	0	0	1	1	1	2.46668	intact ORF
FBpp0278716	0	0	NA	0	0	NA	NA	NA	1.71421	intact ORF
FBpp0275831	19.609	20.3519	5.78431	22.1977	12.352	NA	1	0.924273	1.02271	disrupted ORF
FBpp0277836	3.75328	8.78353	2.48109	8.03858	12.4612	NA	NA	NA	NA	NA
FBpp0275876	NA	NA	NA	6.45577	1.99234	NA	NA	NA	NA	NA
FBpp0278279	9.93955	5.73264	NA	6.93988	4.96725	NA	NA	NA	NA	disrupted ORF
FBpp0277718	11.7677	14.3854	5.69525	7.44476	9.5592	NA	1	0.982213	1.67368	intact ORF
FBpp0275859	8.70013	10.1692	4.14047	47.026	37.6186	1	0.837696	NA	0.912553	intact ORF
FBpp0276606	14.7323	7.46575	NA	0.938369	2.15135	NA	NA	NA	1.42193	intact ORF
FBpp0276803	25.2877	14.8333	4.7787	35.438	33.888	NA	NA	0.839286	0.985561	intact ORF
FBpp0278251	13.5895	11.3757	4.88007	0	0	NA	0.998874	1	1.09736	intact ORF
FBpp0276834	59.382	19.9548	6.83418	38.3551	35.2569	NA	NA	0.877511	1.65834	intact ORF
FBpp0277108	1.90652	3.91764	1.18763	2.23106	2.29147	NA	NA	0.91053	1.81088	intact ORF
FBpp0277556	8.41761	11.6652	NA	0	0.103445	NA	NA	NA	NA	intact ORF
FBpp0276718	77.2654	44.5938	38.8142	107.93	98.7023	NA	1	1	1.16327	intact ORF
FBpp0278750	75.1508	21.2255	4.69498	55.0633	44.393	NA	NA	NA	NA	NA
FBpp0275914	4.2691	4.58826	3.05702	2.2253	2.36484	NA	1	0.916976	1.18659	intact ORF
FBpp0278810	3.82994	4.49871	0.176667	5.24786	5.1365	NA	NA	NA	1.09398	disrupted ORF
FBpp0271994	365.194	234.744	91.5586	133.732	193.379	1	1	NA	1.27784	intact ORF
FBpp0277010	45.2549	43.5418	2.07988	45.2245	49.0079	NA	1	0.961883	1.15809	disrupted ORF
FBpp0277519	13.529	15.4623	23.9935	0	0	1	1	0.923654	1.25918	disrupted ORF
FBpp0277360	13.786	5.71165	12.3899	22.4058	13.6029	NA	NA	1	0.92923	intact ORF
FBpp0278216	3.39652	3.79813	0	1.45761	3.87048	NA	1	NA	1e-07	intact ORF
FBpp0276898	38.8196	40.6982	2.83486	31.1797	33.2546	1	1	0.939914	1.59104	intact ORF
FBpp0276464	1.66166	0.08846	0.133971	0.253032	0.17462	NA	NA	NA	1.96205	disrupted ORF
FBpp0275867	5.47022	7.02759	0.303992	9.5959	6.37785	NA	NA	0.905248	1.82554	intact ORF
FBpp0278461	38.3469	34.8916	8.40489	0	0	1	1	0.903553	0.712305	intact ORF
FBpp0275834	7.51721	4.34923	1.05823	8.9211	7.68388	NA	NA	NA	NA	NA
FBpp0275853	53.8721	191.02	5.50216	65.0946	180.989	NA	1	NA	1.13866	disrupted ORF
FBpp0276895	NA	NA	NA	21.2485	8.86609	NA	NA	NA	NA	NA
FBpp0276253	14.2103	20.6632	11.7075	23.9468	25.7551	0.841105	1	0.951065	1.12665	intact ORF
FBpp0277279	15.5044	12.9952	2.48648	11.2069	14.8649	NA	NA	0.804295	1.22332	disrupted ORF
FBpp0276763	52.307	23.6053	13.817	40.1244	40.3935	NA	1	1	1.25874	disrupted ORF
FBpp0278524	8.78374	11.4242	1.77489	4.55715	16.8399	NA	NA	NA	1.46975	intact ORF
FBpp0276008	NA	NA	23.8527	50.7002	68.7947	NA	NA	NA	NA	NA
FBpp0276754	10.6037	6.93406	0.665398	11.5023	7.88715	NA	NA	NA	1.67097	intact ORF
FBpp0278765	5.8963	4.5609	2.14776	10.6531	24.4918	NA	NA	NA	NA	NA
FBpp0278221	29.9281	203.412	0.016498	0	0	NA	NA	NA	NA	NA
FBpp0278145	NA	NA	NA	0	0	NA	NA	NA	2.09275	intact ORF
FBpp0275958	145.276	131.904	53.0417	223.932	208.762	NA	NA	NA	1.07524	intact ORF
FBpp0278122	NA	NA	14.2946	68.487	65.7784	NA	NA	0.945967	1.27074	intact ORF
FBpp0275741	5.62159	18.1006	0.578285	24.4809	26.8551	NA	NA	0.960117	1.19725	disrupted ORF
FBpp0277136	271.941	143.751	NA	173.503	214.679	NA	1	NA	2.66285	intact ORF
FBpp0277705	19.7013	16.5268	3.6939	47.3761	86.8163	NA	NA	NA	1.78682	intact ORF
FBpp0277003	5.54312	9.04457	2.56254	1.84238	7.02182	1	0.996253	0.895824	1.91309	disrupted ORF
FBpp0275948	NA	NA	0.083578	NA	NA	NA	NA	NA	NA	NA
FBpp0276711	NA	NA	3.168	17.9486	28.6941	1	1	1	1.90501	disrupted ORF
FBpp0275878	NA	NA	NA	49.0813	57.0828	NA	NA	NA	NA	NA
FBpp0277097	21.5133	18.341	0.464342	22.1975	20.0937	NA	NA	0.987196	1.77157	disrupted ORF
FBpp0277068	0.510957	1.78088	1.19816	0.765471	0.710534	1	1	NA	1.52134	intact ORF
FBpp0277187	3.03614	2.55719	2.7528	11.523	10.8792	NA	NA	NA	NA	NA
FBpp0278579	57.7083	52.6369	1.65298	0	0	1	1	1	1.28285	disrupted ORF
FBpp0277143	11.566	4.07115	0.603154	0.346572	0.63932	NA	NA	NA	1.50215	disrupted ORF
FBpp0275982	NA	NA	NA	3.26582	5.93122	NA	NA	NA	NA	NA
FBpp0277457	26.7661	27.6469	4.12298	0	0	1	1	1	1.12856	intact ORF
FBpp0277305	9.82031	15.961	0	12.7563	12.6415	1	1	0.968062	2.90153	intact ORF
FBpp0277660	191.231	161.209	75.1127	146.776	205.906	NA	NA	0.957067	1.25572	intact ORF
FBpp0276330	NA	NA	2.39713	5.70578	0.505033	1	1	1	1.12592	intact ORF
FBpp0278777	2.11226	4.32257	0	0	0	NA	0.957576	0.937785	1.18975	disrupted ORF
FBpp0276023	2.11935	4.10517	1.1294	3.89433	3.91865	NA	0.961091	0.882471	1.01476	disrupted ORF
FBpp0277500	6.46942	8.05204	3.72134	0	0	1	1	1	1.34523	intact ORF
FBpp0277369	NA	NA	10.5687	0	0	NA	1	1	1.33532	disrupted ORF
FBpp0275969	NA	NA	24.5896	55.682	56.6717	1	1	0.99529	1.31229	intact ORF
FBpp0277667	35.0051	20.9201	NA	49.3792	47.3507	NA	NA	NA	NA	NA
FBpp0277370	5.96821	10.1162	0.053548	0	0	1	1	0.837631	2.5779	intact ORF
FBpp0277633	NA	NA	2.22954	0	0	NA	NA	NA	NA	intact ORF
FBpp0277841	1.61421	1.5581	0	0	0	NA	NA	NA	1.45144	disrupted ORF
FBpp0278403	7.42249	9.41428	3.47422	8.42616	7.38493	NA	0.928758	0.939869	1.28369	intact ORF
FBpp0277734	NA	NA	0.448876	0	0	1	1	1	1.58742	NA
FBpp0276075	151.736	118.069	22.9276	141.403	151.026	NA	NA	0.960742	1e-07	NA
FBpp0277420	183.626	110.738	24.7126	192.211	136.928	NA	0.800715	1	1.11835	NA
FBpp0276639	0	0	NA	0.511744	0.789318	NA	NA	NA	1.95447	disrupted ORF
FBpp0276284	4.08448	11.5831	0.047576	3.20773	9.89147	NA	1	NA	1.99631	intact ORF
FBpp0277686	44.5631	46.8057	16.1284	34.0735	56.073	NA	0.901225	0.969787	1.00609	intact ORF
FBpp0278512	13.9696	10.4713	4.77468	15.8141	19.2183	NA	0.971715	0.887328	1.54455	intact ORF
FBpp0277994	29.8447	11.7859	9.77921	0	0	NA	NA	0.988636	2.20615	intact ORF
FBpp0277801	39.6992	86.4361	24.0422	14.4704	21.1792	NA	0.944969	1	0.948759	disrupted ORF
FBpp0277221	50.4907	27.9785	5.75429	44.4281	23.3777	NA	NA	0.977667	2.17996	disrupted ORF
FBpp0276471	0.126577	0.341825	6.39441	36.8574	31.602	NA	1	0.878788	1.40587	intact ORF
FBpp0276090	164.752	111.478	46.2954	58.319	61.597	1	1	1	1.1327	intact ORF
FBpp0278184	NA	NA	NA	0	0.01213	NA	NA	NA	1.49748	intact ORF
FBpp0278826	305.237	189.261	55.7079	62.9529	56.5571	NA	NA	1	1.51082	NA
FBpp0276103	8.64908	8.05334	4.01577	0.374432	0.321074	NA	NA	NA	1.10749	intact ORF
FBpp0278626	6.42418	12.0447	4.95274	13.0051	20.5895	NA	1	0.962854	1.16372	intact ORF
FBpp0277054	54.8138	57.0907	NA	51.066	86.065	1	1	NA	2.0887	intact ORF
FBpp0277092	26.1586	13.9607	5.12021	37.6669	42.6692	NA	NA	0.924837	1.05677	intact ORF
FBpp0278409	35.5603	37.499	5.05227	46.1713	37.7102	1	1	NA	1.07013	NA
FBpp0277855	28.0268	20.9814	3.80619	39.6796	24.0897	NA	NA	NA	NA	intact ORF
FBpp0276826	5.68124	7.5556	6.62148	17.3232	14.1751	NA	NA	0.984606	1.06527	intact ORF
FBpp0278749	855.514	448.421	80.6938	528.123	633.179	NA	NA	1	0.940072	intact ORF
FBpp0277202	20.4086	15.4823	1.40227	22.6269	28.5332	NA	1	0.859143	1.31459	disrupted ORF
FBpp0276766	12.1021	9.15354	1.57712	3.16488	9.80223	NA	NA	NA	NA	NA
FBpp0276136	2.86895	4.1296	0	2.08935	10.129	NA	NA	NA	2.08963	intact ORF
FBpp0277241	59.7732	57.3978	24.051	80.6501	91.4842	NA	NA	NA	NA	NA
FBpp0277612	77.9463	78.5018	14.2882	47.9011	94.3079	NA	NA	0.988713	1.14165	intact ORF
FBpp0276407	146.104	149.035	44.9505	201.484	234.486	NA	0.989704	NA	1.08516	intact ORF
FBpp0276058	30.5437	18.8379	8.55775	40.7246	25.7773	NA	NA	NA	NA	NA
FBpp0276476	NA	NA	9.63805	21.8297	23.2553	NA	1	1	1.13063	intact ORF
FBpp0276446	15.3229	13.1821	3.97503	0.920209	1.8669	NA	NA	NA	1.18563	disrupted ORF
FBpp0278507	9.03104	20.0141	9.71503	12.1198	15.6705	NA	NA	NA	NA	NA
FBpp0291191	31.047	19.9361	8.57005	16.7379	16.6093	NA	NA	NA	0.969033	intact ORF
FBpp0276196	1.03544	2.50037	0.624838	3.88659	1.39641	NA	NA	NA	1.98083	disrupted ORF
FBpp0277413	NA	NA	NA	0.84263	1.00003	NA	NA	NA	1.38292	intact ORF
FBpp0278263	109.027	45.7527	1.22097	36.6186	35.0493	NA	NA	NA	NA	disrupted ORF
FBpp0277982	9.82988	13.4125	1.39308	12.0705	3.77803	NA	1	0.863217	1.12527	disrupted ORF
FBpp0277282	42.3411	37.3963	9.24716	54.2022	67.5952	NA	1	NA	1.02493	intact ORF
FBpp0275864	7.04096	8.52575	3.45036	12.4352	12.3017	0.879289	1	1	1.01438	intact ORF
FBpp0278363	4.75444	10.0105	0	16.7994	24.0661	NA	NA	NA	NA	NA
FBpp0276628	23.1208	21.8759	8.83072	19.2203	27.4801	NA	0.942529	0.99005	1.3652	intact ORF
FBpp0277974	NA	NA	NA	0	0.12244	NA	NA	NA	NA	NA
FBpp0278294	4.12376	2.19191	NA	0	0	NA	NA	NA	1.38162	intact ORF
FBpp0277507	52.6687	37.6275	7.34258	78.5571	58.7486	NA	0.96337	0.933088	1.61588	intact ORF
FBpp0278523	NA	NA	NA	0	0	NA	NA	NA	1.42721	disrupted ORF
FBpp0278619	0.957697	0.238021	0.934297	0.370389	0.297359	NA	NA	NA	NA	NA
FBpp0278798	27.4862	52.275	17.6618	23.346	36.9242	NA	0.964471	0.985171	1.29654	intact ORF
FBpp0277101	19.3118	20.6274	7.96326	17.5091	27.5527	NA	NA	0.949884	0.998733	intact ORF
FBpp0277764	6.20569	9.18322	0	7.64778	6.11189	NA	0.828842	0.909693	1.09433	intact ORF
FBpp0276368	1.79512	8.53013	1.75127	0	0	NA	NA	NA	NA	intact ORF
FBpp0276972	NA	NA	140.128	326.258	411.832	NA	0.914414	0.914414	1.2236	intact ORF
FBpp0278682	120.044	87.864	33.7552	65.6061	107.747	1	1	1	1.03096	NA
FBpp0277656	14.4294	31.3863	NA	0	0	NA	NA	NA	NA	NA
FBpp0277646	0	0.097695	NA	0	1.12222	NA	NA	NA	1.70657	disrupted ORF
FBpp0278024	452.408	341.821	87.4569	657.774	620.557	NA	1	1	0.860141	intact ORF
FBpp0275890	14.2717	16.572	1.15745	14.0417	9.56871	NA	1	0.835606	1.18036	intact ORF
FBpp0276933	9.636	6.08044	0.289748	8.75042	11.7657	1	1	1	2.17703	intact ORF
FBpp0275817	10.7195	14.7407	0.632701	23.9297	20.0848	NA	NA	0.984982	1.11225	disrupted ORF
FBpp0275889	63.7124	45.9491	36.8536	0	0	1	1	NA	1.34671	intact ORF
FBpp0277328	NA	NA	NA	0.882353	0.405785	NA	NA	NA	1.98786	intact ORF
FBpp0278005	NA	NA	0.132723	4.84044	0.487983	NA	NA	NA	1.22816	intact ORF
FBpp0276954	NA	NA	NA	0	0.067126	NA	NA	NA	2.67959	intact ORF
FBpp0275881	14.9273	12.489	6.53082	16.9819	17.7019	NA	NA	NA	NA	NA
FBpp0278042	13.4278	16.2223	6.38216	0	0	NA	NA	0.884861	1.00806	disrupted ORF
FBpp0277298	4.3608	4.30974	1.19193	0	0	NA	1	1	1e-07	disrupted ORF
FBpp0277768	698.59	662.717	179.519	395.323	703.461	NA	NA	NA	1.43568	NA
FBpp0277314	302.863	172.507	0.162483	216.09	254.811	1	NA	NA	2.0329	intact ORF
FBpp0275732	0.181549	0.19936	0.061938	0	0	NA	NA	NA	1.47907	disrupted ORF
FBpp0277793	NA	NA	NA	2.01294	1.24645	1	NA	NA	2.03195	disrupted ORF
FBpp0276456	94.0997	36.7343	9.30297	31.862	35.9063	0.908309	0.960379	NA	1.71815	disrupted ORF
FBpp0277312	NA	NA	3.52983	152.601	154.496	NA	NA	NA	1.17643	NA
FBpp0278211	12.8777	13.4141	0.088376	9.06857	12.9639	NA	1	0.96224	1.16486	intact ORF
FBpp0278676	235.276	295.505	35.1742	215.229	290.148	NA	NA	NA	1e-07	intact ORF
FBpp0276380	69.054	103.445	8.62077	0	0	NA	NA	NA	NA	intact ORF
FBpp0278386	NA	NA	NA	0	0	NA	NA	NA	NA	NA
FBpp0278721	15.1274	9.25073	0.726748	8.19422	12.2954	1	1	0.99481	2.38032	disrupted ORF
FBpp0276438	NA	NA	NA	38.1028	66.5581	1	1	0.835526	0.929048	intact ORF
FBpp0276440	24.1953	20.95	0.234083	22.2111	36.4186	1	1	NA	1.31389	intact ORF
FBpp0276092	NA	NA	0.451349	NA	NA	NA	NA	NA	NA	NA
FBpp0276994	NA	NA	1.18949	31.127	29.1982	0.943408	0.960199	0.835821	1.01023	disrupted ORF
FBpp0278431	21.4732	18.1712	6.65038	0	0	NA	NA	NA	NA	intact ORF
FBpp0277027	0.67327	27.4165	NA	1.1015	3.88028	NA	1	NA	1.90874	disrupted ORF
FBpp0276032	NA	NA	NA	0	1.02496	NA	NA	NA	1.55116	intact ORF
FBpp0277350	39.5305	18.0178	0.205045	22.1367	31.6051	NA	NA	0.980655	1.8731	disrupted ORF
FBpp0278104	NA	NA	NA	1.2626	1.28638	NA	NA	NA	1.53638	intact ORF
FBpp0276054	17.2614	13.6126	4.44442	12.3884	14.5566	NA	NA	NA	1.2263	intact ORF
FBpp0277821	NA	NA	20.4108	0	0	NA	1	1	1.36261	NA
FBpp0276374	4.56418	5.6321	1.42204	6.70282	4.80219	NA	NA	0.953771	1.56167	intact ORF
FBpp0277251	16.7858	12.6895	NA	9.87591	8.88606	NA	NA	1	2.42306	intact ORF
FBpp0276846	16.272	16.3935	3.6442	17.1712	19.8637	NA	1	0.948893	1.99647	intact ORF
FBpp0276939	1.27543	1.92354	0.210835	0	0	NA	1	NA	2.47945	disrupted ORF
FBpp0276147	NA	NA	NA	2.55666	1.99741	NA	NA	NA	NA	NA
FBpp0278281	9.55143	4.43692	0.576999	8.00163	6.09601	NA	NA	0.832487	1.50638	disrupted ORF
FBpp0276375	24.5305	26.3664	0	19.8799	38.9578	NA	0.991507	0.849257	1.69613	intact ORF
FBpp0277015	1375.4	768.463	21.3359	260.984	168.971	NA	0.984293	1	1.11384	intact ORF
FBpp0278426	488.194	179.057	61.6219	268.879	293.03	NA	NA	NA	NA	NA
FBpp0276089	3.59981	3.86865	0.237408	2.34148	1.80523	1	0.972813	1	1.83491	disrupted ORF
FBpp0276104	NA	NA	0.199266	0.124053	1.28211	NA	NA	NA	1.52752	disrupted ORF
FBpp0277485	43.2065	46.567	11.6515	38.997	50.3489	1	1	0.906126	1.93017	intact ORF
FBpp0278669	5.30243	3.83853	0.481782	3.75042	3.96241	NA	NA	NA	1.57988	intact ORF
FBpp0275977	163.209	82.942	NA	64.2355	95.1785	NA	NA	NA	1.15961	intact ORF
FBpp0278301	NA	NA	0.437622	NA	NA	NA	NA	NA	NA	NA
FBpp0278115	NA	NA	3.04947	0.691166	0.753752	NA	NA	0.887719	1.21266	disrupted ORF
FBpp0278298	NA	NA	0	0.2713	0.035537	NA	NA	NA	1.82795	disrupted ORF
FBpp0278689	3.89553	7.80234	5.98308	1.58952	4.02971	NA	1	NA	2.5416	intact ORF
FBpp0276001	32.7137	31.83	NA	33.7702	50.8232	NA	NA	NA	1.42774	disrupted ORF
FBpp0278560	343.73	368.046	99.1528	247.754	339.869	1	0.870647	1	0.783044	intact ORF
FBpp0277147	0	0.035166	NA	NA	NA	NA	NA	NA	1.88455	intact ORF
FBpp0277782	7.17546	7.04443	0.144426	6.52689	8.71107	NA	1	NA	1.94749	intact ORF
FBpp0277846	NA	NA	NA	50.3832	138.591	NA	1	NA	1.71749	intact ORF
FBpp0277594	NA	NA	NA	0	0	NA	NA	NA	2.42403	intact ORF
FBpp0277589	0	0.749049	0.225998	2.03089	2.46367	NA	NA	NA	1.25184	disrupted ORF
FBpp0276027	0	2.97711	0.540433	21.8929	0.985119	0.968085	1	0.937879	2.67119	intact ORF
FBpp0278547	15.8868	19.5511	2.10741	15.6226	24.4033	NA	NA	NA	NA	NA
FBpp0276184	97.323	56.8923	11.8771	123.058	67.9995	NA	NA	NA	NA	NA
FBpp0277637	NA	NA	NA	21.6275	9.68755	NA	NA	NA	NA	NA
FBpp0276607	53.4506	19.993	2.58712	26.6421	19.7062	NA	0.871212	0.885235	1.4032	disrupted ORF
FBpp0277535	13.7298	11.4315	3.67723	7.56697	7.14689	NA	1	0.874046	1.49842	intact ORF
FBpp0278054	10.0583	31.5249	9.59632	0	0	NA	NA	NA	NA	NA
FBpp0275937	67.962	105.974	25.338	27.9283	68.8542	NA	NA	NA	NA	NA
FBpp0276727	31.8263	17.0411	8.42697	24.7143	40.6687	NA	1	0.933884	1.12236	disrupted ORF
FBpp0277132	14.7893	27.5139	0.126497	20.5337	40.0482	1	1	1	2.12574	intact ORF
FBpp0276813	48.0399	61.0114	2.75494	16.1818	33.3016	NA	NA	NA	2.3876	disrupted ORF
FBpp0276423	24.2346	14.8486	2.39094	30.983	11.2049	0.954332	0.910388	0.891202	1.16694	intact ORF
FBpp0276864	107.481	116.191	18.7566	111.369	114.408	1	NA	0.988285	0.828588	intact ORF
FBpp0278332	6.33145	5.82593	3.27686	10.7933	6.61321	NA	NA	1	1.42175	disrupted ORF
FBpp0277082	44.7297	37.7202	0.25826	45.0233	31.0565	NA	NA	NA	NA	NA
FBpp0277478	NA	NA	0.848929	NA	NA	NA	NA	NA	1.99922	intact ORF
FBpp0277461	NA	NA	6.77672	0	0	0.941628	1	NA	1.23048	intact ORF
FBpp0278503	139.524	36.1	NA	70.8139	71.9511	NA	NA	NA	NA	disrupted ORF
FBpp0276526	0	1.94373	NA	0	4e-06	NA	NA	NA	NA	NA
FBpp0271996	25.7435	23.0153	0.949387	47.0684	52.0891	NA	NA	0.933145	1.32388	intact ORF
FBpp0276694	9.78513	14.1935	7.02721	3.86302	4.47071	NA	NA	0.998185	1.68475	intact ORF
FBpp0277816	0	0.239669	0.197885	10.3632	0.862859	NA	NA	0.940568	1.19521	disrupted ORF
FBpp0276858	NA	NA	NA	0.912428	1.2614	NA	NA	NA	1.62938	intact ORF
FBpp0277831	4.34504	8.51351	0.274304	NA	NA	NA	NA	NA	1.38512	intact ORF
FBpp0276869	2.18302	2.54392	0.671454	1.62722	1.31197	NA	NA	NA	2.05688	intact ORF
FBpp0277075	2.56305	5.84039	0.588571	6.95103	7.86698	NA	0.834793	NA	1.52263	disrupted ORF
FBpp0276557	NA	NA	25.8716	31.8107	20.6499	1	1	NA	1.0939	intact ORF
FBpp0277039	NA	NA	0	NA	NA	NA	NA	NA	3.08378	intact ORF
FBpp0276924	6.19206	18.9449	0.364721	8.12638	13.7893	1	1	0.982628	1.79021	disrupted ORF
FBpp0277796	863.64	129.777	NA	197.709	284.284	NA	NA	NA	1.56646	intact ORF
FBpp0277682	NA	NA	15.2271	10.5766	21.2943	NA	NA	1	1.2391	intact ORF
FBpp0278047	7.9628	56.822	0	0	0	NA	NA	NA	NA	NA
FBpp0276602	NA	NA	NA	3.50109	7.90783	NA	NA	NA	NA	NA
FBpp0278012	NA	NA	NA	0	0	NA	NA	NA	NA	intact ORF
FBpp0276359	NA	NA	NA	0	0	NA	NA	0.972549	NA	NA
FBpp0276414	NA	NA	1.77526	7.63985	11.5413	1	1	0.907842	1.40322	disrupted ORF
FBpp0277228	133.69	79.1371	26.435	114.597	106.676	NA	1	NA	1.3131	intact ORF
FBpp0278135	34.1637	32.5235	13.5769	33.2612	36.8577	1	0.986737	0.934129	1.06933	disrupted ORF
FBpp0277786	NA	NA	0.054749	5.8867	0	NA	NA	NA	NA	intact ORF
FBpp0279669	NA	NA	0.912049	NA	NA	NA	NA	NA	2.04607	intact ORF
FBpp0276114	NA	NA	11.7902	18.3732	0	NA	NA	NA	1.99709	intact ORF
FBpp0276492	2.088	2.68731	2.60038	5.57067	4.68607	NA	NA	NA	1.6429	intact ORF
FBpp0278834	12.284	12.8449	0.342509	13.2316	13.677	NA	NA	1	3.46966	intact ORF
FBpp0276782	1.10202	2.87561	1.3116	6.92639	4.07101	NA	1	NA	1.17864	disrupted ORF
FBpp0275995	13.2554	7.42845	0.186653	4.56452	3.15827	NA	NA	NA	NA	NA
FBpp0276266	7.20029	10.9477	8.41711	7.15046	7.49072	1	1	0.978209	1.30519	intact ORF
FBpp0277176	NA	NA	NA	0	1e-06	NA	NA	NA	1.92547	intact ORF
FBpp0278343	1.64151	1.06123	NA	4.176	1.8075	NA	NA	NA	NA	NA
FBpp0278722	NA	NA	NA	10.9197	66.22	NA	NA	NA	NA	NA
FBpp0278208	16.8864	27.3633	2.78491	13.5285	40.0136	NA	NA	NA	NA	NA
FBpp0277813	3.57547	5.03087	0.622561	2.49554	6.34356	NA	NA	NA	NA	NA
FBpp0277275	98.3412	207.448	NA	56.9061	143.343	NA	0.976959	NA	2.42625	disrupted ORF
FBpp0277263	NA	NA	7.28334	0.939687	1.68182	0.866139	0.923934	NA	1.38704	intact ORF
FBpp0276581	NA	NA	0.867507	4.27508	0	NA	NA	NA	1.23044	intact ORF
FBpp0278126	14.538	18.2396	3.08923	23.7957	17.4637	NA	NA	0.99576	1.31574	intact ORF
FBpp0277894	NA	NA	0.238038	0	0	NA	NA	NA	NA	intact ORF
FBpp0276241	21.8071	15.867	28.164	12.6318	10.2683	1	1	1	1.51293	intact ORF
FBpp0278759	10.8491	13.874	0.882869	0	0.05842	NA	NA	0.887719	1.72122	intact ORF
FBpp0277641	13.7809	11.885	3.4096	13.6915	26.1821	NA	NA	NA	1.58908	disrupted ORF
FBpp0277441	14.3523	13.0903	8.24801	13.6016	9.14187	1	1	1	1.45015	intact ORF
FBpp0277473	4.30931	7.6158	1.9404	6.68314	6.26883	NA	NA	NA	1.79192	intact ORF
FBpp0278358	17.8214	18.0792	NA	12.5315	17.4299	NA	1	NA	1.67964	intact ORF
FBpp0277955	19.6338	6.62031	1.60727	11.7741	11.7777	NA	0.930714	1	1.69271	disrupted ORF
FBpp0278586	3.50398	1.94143	7.94929	5.43796	3.92752	NA	NA	NA	NA	NA
FBpp0278273	37.7548	35.5059	0.077211	13.7839	32.2772	1	1	NA	1.23391	disrupted ORF
FBpp0277497	NA	NA	NA	4.2116	3.20478	NA	NA	NA	NA	NA
FBpp0276361	7.86324	9.94561	NA	20.1309	19.1852	NA	1	1	1.3016	intact ORF
FBpp0278537	13.8574	14.0531	2.93317	15.3426	18.8473	NA	0.918391	NA	2.50027	disrupted ORF
FBpp0277693	12.5695	22.7729	23.1559	0.057708	0.176777	NA	1	0.982677	2.00391	disrupted ORF
FBpp0278397	192.346	166.733	43.3537	93.5034	165.382	0.873606	1	0.975217	1.39127	intact ORF
FBpp0276177	NA	NA	NA	0	0	NA	NA	NA	NA	NA
FBpp0278817	NA	NA	NA	0.276813	1.33848	NA	NA	NA	NA	NA
FBpp0277573	0	0.201443	NA	0	3.6e-05	NA	NA	NA	2.45592	disrupted ORF
FBpp0277722	NA	NA	1.70406	0	0	NA	NA	NA	NA	disrupted ORF
FBpp0276679	NA	NA	NA	37.6648	38.0518	1	1	NA	1.20898	intact ORF
FBpp0275929	246.853	201.013	5.18953	0	0	1	1	1	1.46802	intact ORF
FBpp0278119	15.9974	11.1852	2.31551	10.3176	9.5633	NA	1	0.950292	1.19756	intact ORF
FBpp0278063	7.60724	5.19519	1.89921	5.87324	8.72482	NA	NA	NA	1.14087	intact ORF
FBpp0276670	8.18915	7.85699	5.50707	15.1675	11.3196	NA	1	0.887654	1.16428	disrupted ORF
FBpp0276734	10.2092	15.2562	2.26106	9.5674	25.6949	NA	1	0.842845	1.2742	disrupted ORF
FBpp0277604	NA	NA	2.47134	2.20184	4.41003	NA	NA	1	1.31333	NA
FBpp0277611	NA	NA	NA	1.12314	1.74109	NA	NA	NA	1.1707	disrupted ORF
FBpp0278380	57.9425	37.465	5.30263	1.56426	2.50939	NA	NA	NA	NA	NA
FBpp0278658	20.8923	15.9917	0.471846	0.21016	0.425393	NA	NA	NA	1.39447	intact ORF
FBpp0277751	916.926	929.505	124.455	1443.62	1519.07	1	1	1	1.25332	NA
FBpp0276338	7.22211	7.02306	1.94487	11.4899	15.2502	NA	NA	1	0.885238	intact ORF
FBpp0276774	41.218	43.9126	33.546	29.8773	42.1409	NA	0.991001	0.929487	1.28618	intact ORF
FBpp0278353	2.12249	0.324049	NA	0.454949	0.837404	NA	NA	NA	2.30828	disrupted ORF
FBpp0276124	6.10778	11.0131	0.958354	4.49209	5.9379	1	1	0.90368	1.83771	intact ORF
FBpp0278019	0.551403	2.47689	NA	NA	NA	NA	1	NA	0.96523	intact ORF
FBpp0276630	NA	NA	3.0628	NA	NA	NA	NA	NA	1.99563	intact ORF
FBpp0276306	11.4106	7.44118	8.78533	0	0	NA	1	NA	1.30661	intact ORF
FBpp0276611	32.6119	30.1305	8.77538	75.2524	74.6855	NA	NA	1	1.39982	intact ORF
FBpp0277387	3.63087	6.61167	0.743579	0	0	1	1	1	1.4332	intact ORF
FBpp0278690	2.54578	1.70447	0.717157	0.720306	1.77912	NA	NA	NA	NA	NA
FBpp0277597	38.7219	17.172	5.8866	0	0.037626	NA	0.884497	0.959681	1.60992	intact ORF
FBpp0278112	7.26843	10.4283	2.89348	14.8824	7.35567	NA	NA	NA	1.76459	disrupted ORF
FBpp0277942	83.2922	102.774	3.1171	30.0326	48.8952	NA	0.841463	NA	1.72039	disrupted ORF
FBpp0275783	44.4643	56.5981	25.0619	45.1122	45.598	NA	NA	0.859877	0.90371	intact ORF
FBpp0291219	NA	NA	NA	2.41104	0.603374	NA	NA	NA	NA	NA
FBpp0277621	NA	NA	37.7103	72.6347	84.5747	NA	0.900778	1	1.85158	intact ORF
FBpp0278696	NA	NA	NA	0	0	NA	NA	NA	NA	NA
FBpp0276537	195.056	75.5148	30.4861	214.029	188.726	1	1	1	1.24	intact ORF
FBpp0276949	0	0.786785	0.147691	NA	NA	NA	NA	NA	2.34543	disrupted ORF
FBpp0277359	83.2306	34.7454	4.24124	45.5199	46.3134	NA	NA	0.998194	0.951852	disrupted ORF
FBpp0276967	NA	NA	59.0146	63.8034	53.9685	1	1	1	1.20162	disrupted ORF
FBpp0277009	NA	NA	6.24433	20.6751	18.8762	NA	0.967763	1	0.973361	intact ORF
FBpp0276443	9.6903	9.73403	1.13348	8.05208	9.38711	NA	1	0.800183	1.23942	intact ORF
FBpp0276403	NA	NA	NA	0.317024	0.875361	NA	NA	NA	1.56574	intact ORF
FBpp0276695	1973.2	293.496	6.44627	378.289	709.422	NA	NA	NA	2.03323	intact ORF
FBpp0276498	NA	NA	NA	14.2674	30.7868	NA	NA	NA	NA	NA
FBpp0277338	5.85959	23.5674	3.25738	9.31164	13.9838	NA	NA	NA	NA	NA
FBpp0276055	16.3375	12.0771	NA	8.11937	8.30592	NA	1	0.852018	1.4071	disrupted ORF
FBpp0276133	70.5222	45.9893	NA	NA	NA	NA	NA	NA	NA	NA
FBpp0278376	8.68168	7.99308	1.8257	14.4358	14.07	NA	NA	0.886005	1.57911	intact ORF
FBpp0278789	NA	NA	0.208277	0.557305	0	NA	NA	NA	NA	NA
FBpp0278470	1.53592	5.41627	NA	4.89057	8.61197	NA	NA	NA	NA	NA
FBpp0275964	NA	NA	NA	12.5699	11.7922	1	1	NA	1.66064	intact ORF
FBpp0276431	NA	NA	2.25809	0.730995	0.64263	NA	NA	NA	1.90171	disrupted ORF
FBpp0276078	142.536	80.3182	NA	153.787	177.471	NA	NA	NA	NA	NA
FBpp0278410	3178.49	2632.46	NA	1967.71	4816.08	NA	NA	NA	NA	disrupted ORF
FBpp0277663	66.8865	6.61799	NA	62.1945	80.2666	NA	NA	NA	NA	disrupted ORF
FBpp0271998	5.1238	3.89172	1.15139	8.74286	22.3636	NA	1	NA	1.66091	intact ORF
FBpp0277376	0.377221	1.30817	1.31288	0.152824	0.188456	NA	NA	NA	NA	intact ORF
FBpp0276983	NA	NA	0.609333	5.21157	0	NA	NA	NA	2.23896	disrupted ORF
FBpp0277400	49.7524	42.4627	NA	30.2787	39.2804	1	0.90205	0.904328	2.30215	intact ORF
FBpp0276018	11.9718	7.57698	0.364505	6.06336	9.09077	NA	NA	NA	1.36594	intact ORF
FBpp0277885	43.3376	31.7248	8.55754	45.463	38.2395	NA	NA	0.916522	1.13996	intact ORF
FBpp0277579	85.0054	19.7043	0.469339	17.5832	38.4222	NA	NA	NA	NA	NA
FBpp0275886	NA	NA	6.1833	70.934	140.955	0.829268	1	NA	1.42278	intact ORF
FBpp0276317	NA	NA	NA	0.714039	4.33345	NA	NA	NA	NA	NA
FBpp0277808	NA	NA	NA	0	0	NA	NA	NA	NA	intact ORF
FBpp0278366	1.66477	1.01295	NA	0	0	NA	NA	NA	NA	NA
FBpp0278199	73.4825	82.8618	25.6535	96.9247	113.362	1	1	1	1.1937	intact ORF
FBpp0277725	13.0143	5.79078	NA	1.14535	2.10291	NA	NA	NA	2.43003	disrupted ORF
FBpp0277766	NA	NA	NA	5.19178	7.60113	NA	NA	0.860119	1.39986	NA
FBpp0278004	27.2903	20.4461	3.26147	23.288	25.4188	1	1	0.951017	1.37275	NA
FBpp0276962	6.78365	8.50711	3.82719	17.7861	11.676	NA	0.814639	0.947808	1.17626	disrupted ORF
FBpp0272003	284.722	311.09	152.69	259.101	400.849	NA	1	NA	1.39039	intact ORF
FBpp0278048	7.38267	9.47137	0.868181	0	0	1	0.956683	0.874587	1.72242	disrupted ORF
FBpp0276663	6.25856	7.16614	0	3.87849	5.17304	NA	1	0.806763	2.45515	disrupted ORF
FBpp0276767	27.6454	22.5561	4.40455	51.7303	20.4853	1	1	1	1.93266	disrupted ORF
FBpp0277153	0	0.066083	NA	0.244047	0.306876	NA	NA	NA	NA	NA
FBpp0276681	7.58384	13.4672	0.751544	5.81319	6.98776	1	1	0.800623	1.45532	intact ORF
FBpp0275814	3.39669	1.24411	2.02005	2.57236	8.70061	NA	NA	NA	1.21267	disrupted ORF
FBpp0278773	3.20182	3.92079	5.42819	0.89542	1.67625	NA	NA	NA	NA	NA
FBpp0277743	NA	NA	NA	133.783	113.04	NA	0.970414	NA	2.58469	intact ORF
FBpp0277301	32.9623	37.6959	0.41314	12.4646	17.9423	1	1	NA	2.25132	NA
FBpp0276069	26.3179	20.7882	9.60091	20.671	23.8351	0.955163	0.975744	0.950634	1.22729	intact ORF
FBpp0277738	15.1427	8.53403	0.823314	33.301	32.7823	NA	NA	NA	NA	intact ORF
FBpp0278031	NA	NA	1.64247	19.3394	3.61058	1	1	0.851471	1.14919	disrupted ORF
FBpp0276923	53.1808	44.8309	NA	29.9342	39.7018	1	1	0.821173	1.93791	intact ORF
FBpp0276290	7.56704	10.8322	6.38672	2.19616	6.87362	1	0.994544	NA	1.55017	intact ORF
FBpp0277208	NA	NA	2.62588	NA	NA	NA	NA	1	1.8617	intact ORF
FBpp0277051	29.3671	68.2999	NA	16.0628	37.6391	NA	NA	NA	NA	NA
FBpp0277201	10.5115	6.80063	6.90327	31.791	19.8519	NA	NA	0.891562	1.10932	intact ORF
FBpp0276071	20.8472	13.6904	0.178928	23.9146	24.0014	NA	0.989164	0.992776	1.23872	intact ORF
FBpp0276128	588.318	721.623	NA	293.199	785.288	1	1	1	1.5772	intact ORF
FBpp0278176	NA	NA	2.59202	1.23518	1.43709	NA	NA	0.851226	1.43116	intact ORF
FBpp0277851	1.07135	0.512864	NA	1.78957	1.16177	NA	NA	NA	1.4789	intact ORF
FBpp0277900	62.1834	207.501	0.903235	18.2358	50.2352	NA	1	NA	1.83982	disrupted ORF
FBpp0276105	23.3524	13.3311	NA	11.7587	13.2838	NA	NA	NA	1.67696	disrupted ORF
FBpp0277326	4.73964	1.40609	0.456205	0.814064	2.33561	NA	NA	NA	1.98648	intact ORF
FBpp0278712	16.0722	25.1593	2.05411	32.5007	23.1787	1	1	0.872437	0.996497	intact ORF
FBpp0276584	0	0.542734	1.22126	0.437214	0.376443	NA	NA	NA	1.50604	disrupted ORF
FBpp0276353	335.715	154.251	96.6003	144.816	168.203	NA	NA	NA	1.52335	intact ORF
FBpp0276637	313.088	239.407	53.2172	247.477	369.486	1	1	0.959288	1.67288	intact ORF
FBpp0291273	NA	NA	NA	0	0	NA	NA	NA	NA	NA
FBpp0276360	151.041	157.094	43.2429	76.6572	94.3629	1	0.926416	0.984768	1.10848	disrupted ORF
FBpp0277683	35.7533	21.4316	NA	55.8199	90.4948	NA	NA	NA	1.80066	disrupted ORF
FBpp0276472	0.840726	0.763954	0.048696	1.18284	1.7629	NA	NA	NA	1.94297	intact ORF
FBpp0277679	3.12922	2.3988	0.779996	2.99054	2.99664	NA	0.925843	0.926592	1.00588	disrupted ORF
FBpp0278742	NA	NA	NA	2.30166	5.30272	NA	NA	NA	NA	NA
FBpp0278581	11.9692	16.0105	0.591321	11.4611	12.0132	1	1	1	2.00603	intact ORF
FBpp0278813	3.43094	3.39301	3.04246	2.58485	1.67295	NA	NA	NA	1.13864	intact ORF
FBpp0272002	6.30533	10.3484	0.925232	11.1456	8.33788	1	1	1	1.64979	disrupted ORF
FBpp0276975	6.26194	9.88881	9.93951	19.1638	14.0858	1	1	0.857532	0.926	disrupted ORF
FBpp0277365	11.9597	9.44636	2.34109	12.0832	14.5256	NA	NA	NA	NA	disrupted ORF
FBpp0276769	6.28995	5.36932	4.64606	15.8524	11.2768	1	1	1	1.32341	disrupted ORF
FBpp0278293	NA	NA	NA	0	0.00183	NA	NA	NA	2.47623	intact ORF
FBpp0277591	36.8436	44.3633	21.0709	86.1987	59.8051	NA	1	1	1.07125	intact ORF
FBpp0278098	NA	NA	NA	0	0	NA	1	1	1.24924	intact ORF
FBpp0277078	18.276	16.066	0	28.5054	33.4696	NA	1	NA	1.75416	intact ORF
FBpp0277018	11.2487	10.47	1.96006	9.98202	10.0519	NA	1	0.973419	1.75529	intact ORF
FBpp0276892	29.0082	51.3217	6.87831	21.0151	28.9491	NA	1	0.943427	1.71265	intact ORF
FBpp0276525	NA	NA	NA	0.053119	1.6e-05	NA	NA	NA	1.65221	disrupted ORF
FBpp0276501	15.2987	10.4336	6.53998	8.62245	7.40948	1	1	0.927733	1.22416	intact ORF
FBpp0277104	3.27969	5.49318	1.45287	3.19036	4.2496	NA	NA	NA	NA	NA
FBpp0276772	34.2968	21.0956	8.18317	27.7401	22.2274	NA	NA	NA	2.353	disrupted ORF
FBpp0278334	4.12453	9.61372	3.28307	12.2056	13.9706	NA	0.853364	1	1.47018	disrupted ORF
FBpp0275918	NA	NA	0.022131	NA	NA	NA	NA	NA	2.07889	intact ORF
FBpp0278360	0.441925	0.765256	0.651129	0.74592	1.36016	NA	NA	NA	NA	NA
FBpp0278151	1.50152	2.40953	0	0.399957	1.86287	NA	NA	NA	1.26013	intact ORF
FBpp0277528	NA	NA	0.632999	NA	NA	NA	NA	NA	NA	intact ORF
FBpp0275747	7.28974	9.30973	1.20531	7.33227	12.8694	NA	NA	NA	1.36862	intact ORF
FBpp0277093	104.366	89.6721	9.49873	36.4348	84.4434	NA	NA	0.949367	1.76115	intact ORF
[truncated: 529 more rows]
